# Supplementary material for: Genetic dissection of the Arabidopsis spaceflight transcriptome: Are some responses dispensable for the physiological adaptation of plants to spaceflight?
Source: PLoS One. 2017 Jun 29;12(6):e0180186. doi: 10.1371/journal.pone.0180186 (PMC5491145; doi:10.1371/journal.pone.0180186)
Supplement: S1 Table — (XLSX) [file pone.0180186.s001.xlsx]

## Sheet: FLT to GC - BOTH LT DK 
			log2 fold change FLT:GC LIGHT				log2 fold change FLT:GC DARK
gene	Alias	Full name	WS	Col-0	PhyD		WS	Col-0	PhyD
AT1G01060	LHY1	Homeodomain-like superfamily protein	-3.61433	-5.84819	-3.68084			-2.59555
AT1G02950	GSTF4	glutathione S-transferase F4			-3.59599			-1.44999
AT1G09932	PGAM	Phosphoglycerate mutase family protein	1.91524	1.48659	1.19116		1.85665
AT1G15100	RHA2A	RING-H2 finger A2A		-1.16866			1.01168
AT1G19180	TIFY10A	jasmonate-zim-domain protein 1		1.32268				1.89426
AT1G19530			1.69058	2.17999			2.81691	3.43436	5.46309
AT1G19960			1.10032				2.01121	1.57344	1.43013
AT1G22065				-1.08802				-1.40421
AT1G26250	ext-like	Proline-rich extensin-like family protein	2.4907				3.8909		4.47373
AT1G27720,AT1G27730	TAF4B	TBP-associated factor 4B			-1.07307			4.63965
AT1G30870		Peroxidase superfamily protein	2.42716				3.02392
AT1G32450	NRT1.5	nitrate transporter 1.5	-1.35918	-2.01891				-1.93769
AT1G32920					-2.96918			1.54968
AT1G44180		Peptidase M20/M25/M40 family protein		1.43989					1.92867
AT1G48070		Thioredoxin superfamily protein	1.34517	1.45319			-1.70778
AT1G48750		Bifunc inhib/lipid-transfer/seed storage 2S albumin superfamily		-3.20006	-1.55689			-1.4294	-2.19917
AT1G49570	PER7	Peroxidase superfamily protein	1.76361	4.46295	2.32813			1.89977
AT1G51420	SPP1	sucrose-phosphatase 1			2.52134			1.07978
AT1G52342			1.39446	1.08911			3.14671	2.22066	3.62153
AT1G54890		Late embryogenesis abundant (LEA) protein-related			1.74018			1.17931
AT1G54950			3.39009				3.50753
AT1G66200	GSR2	glutamine synthase clone F11	1.74233	-1.75496			1.34474
AT1G67105		other RNA			-2.13415		1.27616		2.97136
AT1G67148			1.32829				2.69114
AT1G72890,AT1G72900		Disease resistance protein (TIR-NBS class)		1.7103			1.44625	1.52416
AT1G72910,AT1G72920,AT1G72930,AT1G72940		Toll-Interleukin-Resistance (TIR) domain-containing protein		1.61853				2.66935
AT1G73500	MKK9	MAP kinase kinase 9		1.00985				1.28677
AT1G73540	NUDT21	nudix hydrolase homolog 21			-1.23145			2.60441
AT1G74930	ORA47	Integrase-type DNA-binding superfamily protein	-2.33362	1.42841	-4.46867			4.30667
AT1G80160	GLYI7	Lactoylglutathione lyase / glyoxalase I family protein			2.2496				4.41735
AT2G02130	PDF2.3	low-molecular-weight cysteine-rich 68		-1.68498					-1.50687
AT2G04170		TRAF-like family protein		1.34641				1.58527
AT2G05520	GRP3	glycine-rich protein 3			2.21834			3.87627
AT2G18800	XTH21	xyloglucan endotransglucosylase/hydrolase 21			-1.65651				-3.22413
AT2G22860	PSK2	phytosulfokine 2 precursor	1.40953	1.55672			2.03815	1.22882	1.78796
AT2G23030	SNRK2.9	SNF1-related protein kinase 2.9	1.87646	1.91435	1.87413			2.42582
AT2G25450		2-oxoglutarate (2OG) and Fe(II)-dep oxygenase superfamily		1.78235				2.63186	2.62962
AT2G26400	ATARD3	acireductone dioxygenase 3	2.86276	4.10686	3.01693		1.63017	1.39031	3.35932
AT2G30210	LAC3	laccase 3		1.00058					-1.59472
AT2G31081	CLE4	CLAVATA3/ESR-RELATED 4		-1.13496			1.24526
AT2G31570	GPX2	glutathione peroxidase 2		-1.3425			1.68161
AT2G39530		Uncharacterised protein family (UPF0497)	1.20406				3.00708	1.4316
AT2G39705	RTFL8	ROTUNDIFOLIA like 8		-1.18936					1.34065
AT2G41100	TCH3	Calcium-binding EF hand family protein		3.51687	1.66219		1.79469
AT2G43590		Chitinase family protein			1.96404				1.71743
AT2G45220		Plant invertase/pectin methylesterase inhibitor superfamily		-1.48562			2.81351
AT2G46690		SAUR-like auxin-responsive protein family		-1.2865			1.74725
AT2G47540		Pollen Ole e 1 allergen and extensin family protein	1.87105					3.69313
AT3G01420	PADOX-1	Peroxidase superfamily protein	1.36553		1.73309		1.2659		1.58924
AT3G01970,AT3G01980	WRKY45	WRKY DNA-binding protein 45		1.01927	1.16441			1.08986	1.62333
AT3G07390	AIR12	auxin-responsive family protein		1.14641				1.22712
AT3G09260	PYK10	Glycosyl hydrolase superfamily protein	-1.43199					1.48539
AT3G10080		RmlC-like cupins superfamily protein			-2.98371			-1.19773
AT3G10340	PAL4	phenylalanine ammonia-lyase 4			-1.04604			-1.55695
AT3G10930				1.76446	-2.15492			3.58964
AT3G12230,AT3G12240	scpl14	serine carboxypeptidase-like 14	1.19917	2.32488	1.44047			1.65516
AT3G13650		Disease resistance-responsive (dirigent-like protein) family			1.24518		2.76333	1.78622
AT3G13910		Protein of unknown function (DUF3511)		-1.23413			1.37435
AT3G14680	CYP72A14	cytochrome P450, family 72, subfamily A, polypeptide 14		1.11022			2.38538
AT3G18560				-1.14626			1.55983	1.5126
AT3G20380		TRAF-like family protein	1.37698				2.00447	1.2608
AT3G21510	AHP1	histidine-containing phosphotransmitter 1	1.85605				2.1552	1.95139
AT3G21710				-1.0812			2.77216
AT3G22235,AT3G22240				-1.01589			1.86467
AT3G23175		HR-like lesion-inducing protein-related	1.41706				1.65827	1.77158
AT3G23190		HR-like lesion-inducing protein-related	1.31204				1.68041	1.58766
AT3G23730	XTH16	xyloglucan endotransglucosylase/hydrolase 16		-1.21232					-2.26749
AT3G23810	SAHH2	S-adenosyl-l-homocysteine (SAH) hydrolase 2	-2.15058	-1.07321				-1.287
AT3G25930		Adenine nucleotide alpha hydrolases-like superfamily protein		-1.10772			1.82371
AT3G26510		Octicosapeptide/Phox/Bem1p family protein		1.03596			1.57566	1.44714	2.36331
AT3G30775	PRODH	Methylenetetrahydrofolate reductase family protein		-1.36379					2.49584
AT3G44260	CAF1a	Polynucleotidyl transferase, ribonuclease H-like superfamily	-2.18474	2.39364	-2.2838			3.19047
AT3G44300	NIT2	nitrilase 2			1.21557			1.14542	1.23133
AT3G48100	RR5	response regulator 5		-1.26971					1.95861
AT3G51600	LTP5	lipid transfer protein 5		3.22251	-1.83227			2.18956
AT3G53160,AT3G53170	UGT73C7	UDP-glucosyl transferase 73C7			1.53575				2.15541
AT3G56400	WRKY70	WRKY DNA-binding protein 70		1.91129			1.61241	1.94279	2.1178
AT3G57230	AGL16	AGAMOUS-like 16			-1.18133			-1.15574
AT4G01250	WRKY22	WRKY family transcription factor		1.45699				1.33984
AT4G02270	RHS13	root hair specific 13	2.72187				2.63008
AT4G11280	ATACS6	1-aminocyclopropane-1-carboxylic acid (acc) synthase 6			-2.05258			2.67321
AT4G11650	OSM34	osmotin 34	2.52	1.33272	2.70583			2.75019	3.07956
AT4G11655		Uncharacterised protein family (UPF0497)			1.11982		2.87158
AT4G12510		Bifunc inhib/lipid-transfer/seed storage 2S albumin superfamily			-1.44133		2.09571		-2.5624
AT4G12545,AT4G12550		Bifunc inhib/lipid-transfer/seed storage 2S albumin superfamily	-1.83129		-3.49735		1.29904	-1.29227	-4.41706
AT4G13195	CLE44	CLAVATA3/ESR-RELATED 44		1.77453				1.62404
AT4G16260		Glycosyl hydrolase superfamily protein			1.73539			3.08017
AT4G17030	EXPR	expansin-like B1	1.20377	3.40081			1.2345
AT4G19030	NLM1	NOD26-like major intrinsic protein 1			-1.43152			1.13477
AT4G19720		Glycosyl hydrolase family with chitinase insertion domain		1.66697			2.18497
AT4G22212		Arabidopsis defensin-like protein			-1.1248				-1.70517
AT4G23590		Tyrosine transaminase family protein		1.17475			-1.44746
AT4G25810	XTR6	xyloglucan endotransglycosylase 6		1.1457			1.52399		-1.34899
AT4G27280		Calcium-binding EF-hand family protein			-1.45701		1.10742	2.53961
AT4G27435		Protein of unknown function (DUF1218)		-1.02914	-1.37807			-1.03337
AT4G30280	XTH18	xyloglucan endotransglucosylase/hydrolase 18		1.06751			2.02652	1.3642
AT4G30670		Putative membrane lipoprotein	1.22106				1.4875
AT5G02810	PRR7	pseudo-response regulator 7		1.02943				1.55425
AT5G03380		Heavy metal transport/detoxification superfamily protein		-1.11071			1.19428
AT5G07010	ST2A	sulfotransferase 2A		1.30515				2.19815
AT5G07322		other RNA			-1.01085		1.35979
AT5G09220	AAP2	amino acid permease 2	-1.39872					-1.42477
AT5G10210			1.30686	1.67001				2.34858	2.64423
AT5G13080	WRKY75	WRKY DNA-binding protein 75		1.23287				2.15439
AT5G15830	bZIP3	basic leucine-zipper 3			-1.15341		1.65018
AT5G17300	RVE1	Homeodomain-like superfamily protein	-3.07708	-3.67262	-2.51312			-2.08464
AT5G17460					4.75855			2.1231
AT5G22555			2.29334	1.24424			4.62696	3.08846
AT5G22570	WRKY38	WRKY DNA-binding protein 38		2.23843				3.14681
AT5G23010,AT5G23020	MAM1	methylthioalkylmalate synthase 1		1.76152				-1.98752
AT5G23220	NIC3	nicotinamidase 3	1.31472	1.93948	1.47575		1.20444	1.96235
AT5G23840		MD-2-related lipid recognition domain-containing protein		-1.31176	-1.72268				-2.46217
AT5G24165				-1.2138			1.6775
AT5G26340	STP13	Major facilitator superfamily protein		1.47529	1.10842			3.07092
AT5G35940		Mannose-binding lectin superfamily protein		2.45476			-1.21279	1.24656
AT5G37260	RVE2	Homeodomain-like superfamily protein	-1.94064	-2.38914	-2.04713			-2.28386
AT5G38200		Class I glutamine amidotransferase-like superfamily protein		1.03584				1.14783
AT5G40000		P-loop contnucleoside triphosphate hydrolases superfamily		2.67733				2.45619
AT5G40590		Cysteine/Histidine-rich C1 domain family protein			-1.18199		1.89475	2.24701
AT5G40730	ATAGP24	arabinogalactan protein 24		-1.02442				1.24371
AT5G40780	LHT1	lysine histidine transporter 1		1.16729				1.33955
AT5G41280,AT5G41290	CRR57	Receptor-like protein kinase-related family protein	1.24924	1.97633	1.0282			1.47223
AT5G56550	OXS3	oxidative stress 3		-1.11698					1.56299
AT5G57625	CAP	Cysteine-rich sec proteins, Antigen 5, and Pathogenesis-related 1	3.02349				3.36427	2.38313	1.83182
AT5G59820	ZAT12	C2H2-type zinc finger family protein		1.25597	-1.21003		2.2366	3.28294
AT5G60490	FLA12	FASCICLIN-like arabinogalactan-protein 12		-1.45334	-2.49207			-1.47187
AT5G60530		LEA protein-related			-1.06512		-1.5115	1.08089
AT5G63160	BT1	BTB and TAZ domain protein 1		-2.38541	-2.36448		1.28956	-2.02855
AT5G64790,AT5G64810		O-Glycosyl hydrolases family 17 protein		1.48334	1.32768			1.46108
