# Supplementary material for: Genetic dissection of the Arabidopsis spaceflight transcriptome: Are some responses dispensable for the physiological adaptation of plants to spaceflight?
Source: PLoS One. 2017 Jun 29;12(6):e0180186. doi: 10.1371/journal.pone.0180186 (PMC5491145; doi:10.1371/journal.pone.0180186)
Supplement: S2 Table — (XLSX) [file pone.0180186.s002.xlsx]

## Sheet: FLT to GC - Light, annotated
	Flight to Ground Control - Light			log2 (fold change)
gene_id	gene	Alias	Full name	WS	Col-0	PhyD
XLOC_002578	AT1G49570	PER7	Peroxidase superfamily protein	1.76361	4.46295	2.32813
XLOC_004852	AT1G09932	PGAM	Phosphoglycerate mutase family protein	1.91524	1.48659	1.19116
XLOC_012658	AT2G23030	SNRK2.9	SNF1-related protein kinase 2.9	1.87646	1.91435	1.87413
XLOC_012871	AT2G26400	ATARD3	acireductone dioxygenase 3	2.86276	4.10686	3.01693
XLOC_013912	AT2G43920	HOL2	S-adenosyl-L-methionine-dependent methyltransferases superfamily protein	2.51147	3.18763	2.05971
XLOC_015824	AT3G28510		P-loop containing nucleoside triphosphate hydrolases superfamily protein	3.22561	4.05231	3.40843
XLOC_018238	AT3G12230,AT3G12240	scpl14	serine carboxypeptidase-like 14	1.19917	2.32488	1.44047
XLOC_024486	AT4G11650	OSM34	osmotin 34	2.52	1.33272	2.70583
XLOC_025792	AT4G33070	PDC	Thiamine pyrophosphate dependent pyruvate decarboxylase family protein	1.76751	1.37463	1.6806
XLOC_028456	AT5G41280,AT5G41290	CRR57	Receptor-like protein kinase-related family protein	1.24924	1.97633	1.0282
XLOC_031171	AT5G23220	NIC3	nicotinamidase 3	1.31472	1.93948	1.47575
XLOC_001053	AT1G19530			1.69058	2.17999
XLOC_006681	AT1G48070		Thioredoxin superfamily protein	1.34517	1.45319
XLOC_006922	AT1G52342			1.39446	1.08911
XLOC_007454	AT1G62510		Bifunctional inhibitor/lipid-transfer protein/seed storage 2S albumin superfamily protein	2.86631	2.20284
XLOC_009896	AT2G22860	PSK2	phytosulfokine 2 precursor	1.40953	1.55672
XLOC_024876	AT4G17030	EXPR	expansin-like B1	1.20377	3.40081
XLOC_025629	AT4G30270	XTH24	xyloglucan endotransglucosylase/hydrolase 24	1.67008	1.34424
XLOC_025853	AT4G33980			1.8193	1.81372
XLOC_026758	AT5G10210			1.30686	1.67001
XLOC_026996	AT5G15120		Protein of unknown function (DUF1637)	1.94919	1.56466
XLOC_027374	AT5G22555			2.29334	1.24424
XLOC_000222	AT1G05000	PFA-DSP1	Phosphotyrosine protein phosphatases superfamily protein	1.92946	-2.60526
XLOC_007669	AT1G66200	GSR2	glutamine synthase clone F11	1.74233	-1.75496
XLOC_017609	AT3G01420	PADOX-1	Peroxidase superfamily protein	1.36553		1.73309
XLOC_028379	AT5G39890		Protein of unknown function (DUF1637)	1.83922		2.16544
XLOC_015500	AT3G23190		HR-like lesion-inducing protein-related	1.31204
XLOC_018871	AT3G23175		HR-like lesion-inducing protein-related	1.41706
XLOC_001070	AT1G19960			1.10032
XLOC_001708	AT1G30870	PER7	Peroxidase superfamily protein	2.42716
XLOC_003581	AT1G67148			1.32829
XLOC_005740	AT1G26250	ext-like	Proline-rich extensin-like family protein	2.4907
XLOC_007075	AT1G54950			3.39009
XLOC_011345	AT2G47540		Pollen Ole e 1 allergen and extensin family protein	1.87105
XLOC_013647	AT2G39530		Uncharacterised protein family (UPF0497)	1.20406
XLOC_015307	AT3G20380		TRAF-like family protein	1.37698
XLOC_015493	AT3G23125	MIR173	MIR173; miRNA	2.8591
XLOC_017664	AT3G02550	LBD41	LOB domain-containing protein 41	1.45415
XLOC_018769	AT3G21510	AHP1	histidine-containing phosphotransmitter 1	1.85605
XLOC_022105	AT4G14270			1.1528
XLOC_023208	AT4G32480		Protein of unknown function (DUF506)	1.47627
XLOC_023777	AT4G02270	RHS13	root hair specific 13	2.72187
XLOC_025652	AT4G30670		Putative membrane lipoprotein	1.22106
XLOC_029446	AT5G57625	CAP	CAP (Cysteine-rich secretory proteins, Antigen 5, and Pathogenesis-related 1 protein) superfamily protein	3.02349
XLOC_030323	AT5G06630, AT5G06640		proline-rich extensin-like family protein	4.93543
XLOC_004355	AT1G01060	LHY1	Homeodomain-like superfamily protein	-3.61433	-5.84819	-3.68084
XLOC_011302	AT2G46830	CCA1	circadian clock associated 1	-3.28946	-4.33622	-3.36382
XLOC_013731	AT2G40900		nodulin MtN21 /EamA-like transporter family protein	-1.41259	-2.00345	-1.57938
XLOC_015132	AT3G17609,AT3G17611	HYH	HY5-homolog	-2.46711	-2.92685	-2.49088
XLOC_026504	AT5G05270		Chalcone-flavanone isomerase family protein	-2.33491	-2.65591	-1.86073
XLOC_030864	AT5G17300	RVE1	Homeodomain-like superfamily protein	-3.07708	-3.67262	-2.51312
XLOC_031969	AT5G37260	RVE2	Homeodomain-like superfamily protein	-1.94064	-2.38914	-2.04713
XLOC_006083	AT1G32450	NRT1.5	nitrate transporter 1.5	-1.35918	-2.01891
XLOC_018899	AT3G23810	SAHH2	S-adenosyl-l-homocysteine (SAH) hydrolase 2	-2.15058	-1.07321
XLOC_026121	AT4G39070		B-box zinc finger family protein	-1.50288	-1.99561
XLOC_032400	AT5G44110	POP1	P-loop containing nucleoside triphosphate hydrolases superfamily protein	-1.73133	-1.91879
XLOC_003571	AT1G67030	ZFP6	zinc finger protein 6	-1.21995
XLOC_000510	AT1G10380		Putative membrane lipoprotein	-1.25198
XLOC_000704	AT1G13420	ST4B	sulfotransferase 4B	-3.59189
XLOC_010087	AT2G25790		Leucine-rich receptor-like protein kinase family protein	-1.20971
XLOC_015059	AT3G16340	PDR1	pleiotropic drug resistance 1	-1.10425
XLOC_017679	AT3G02850	SKOR	STELAR K+ outward rectifier	-2.33588
XLOC_018058	AT3G09260	PYK10	Glycosyl hydrolase superfamily protein	-1.43199
XLOC_020648	AT3G57880		Calcium-dependent lipid-binding (CaLB domain) plant phosphoribosyltransferase family protein	-1.43794
XLOC_004026	AT1G74930	ORA47	Integrase-type DNA-binding superfamily protein	-2.33362	1.42841	-4.46867
XLOC_019820	AT3G44260	CAF1a	Polynucleotidyl transferase, ribonuclease H-like superfamily protein	-2.18474	2.39364	-2.2838
XLOC_022000	AT4G12545,AT4G12550		Bifunctional inhibitor/lipid-transfer protein/seed storage 2S albumin superfamily protein	-1.83129		-3.49735
XLOC_027118	AT5G17350			-2.2075	2.54878
XLOC_021871	AT4G10310	HKT1	high-affinity K+ transporter 1	-1.91581
XLOC_026705	AT5G09220	AAP2	amino acid permease 2	-1.39872
XLOC_017593	AT3G01311		Protein of unknown function (DUF569)	-5.30918		3.48275
XLOC_000497	AT1G10070	BCAT-2	branched-chain amino acid transaminase 2		1.80966	1.16356
XLOC_000828	AT1G15610,AT1G15630				1.60051	1.73181
XLOC_002584	AT1G49720	ABF1	abscisic acid responsive element-binding factor 1		1.46698	1.25188
XLOC_003637	AT1G68050	FKF1	flavin-binding, kelch repeat, f box 1		1.89249	1.76732
XLOC_006795	AT1G50090		D-aminoacid aminotransferase-like PLP-dependent enzymes superfamily protein		4.17077	2.32698
XLOC_008831	AT2G05510		Glycine-rich protein family		2.67213	4.7924
XLOC_009466	AT2G15960				2.41373	1.76066
XLOC_009719	AT2G20142,AT2G20150		Toll-Interleukin-Resistance (TIR) domain family protein		2.84205	2.16576
XLOC_010963	AT2G41100	TCH3	Calcium-binding EF hand family protein		3.51687	1.66219
XLOC_014059	AT2G46670,AT2G46680		CCT motif family protein		1.33959	1.23069
XLOC_016581	AT3G46190		TRAF-like family protein		2.53406	2.36229
XLOC_017636	AT3G01970,AT3G01980	WRKY45	WRKY DNA-binding protein 45		1.01927	1.16441
XLOC_018030	AT3G08860	PYD4	PYRIMIDINE 4		2.44285	2.26751
XLOC_023145	AT4G31380	FLP1	FPF1-like protein 1		2.98787	1.73924
XLOC_025396	AT4G26080	AtABI1	Protein phosphatase 2C family protein		1.25146	1.31686
XLOC_026260	AT5G01210		HXXXD-type acyl-transferase family protein		2.22295	2.00992
XLOC_029843	AT5G64790,AT5G64810		O-Glycosyl hydrolases family 17 protein		1.48334	1.32768
XLOC_031070	AT5G20830	SUS1	sucrose synthase 1		1.77725	1.06064
XLOC_031352	AT5G26340	STP13	Major facilitator superfamily protein		1.47529	1.10842
XLOC_010816	AT2G38530	LTP2	lipid transfer protein 2		2.85859	-1.35454
XLOC_018156	AT3G10930				1.76446	-2.15492
XLOC_020290	AT3G51600	LTP5	lipid transfer protein 5		3.22251	-1.83227
XLOC_029570	AT5G59820	ZAT12	C2H2-type zinc finger family protein		1.25597	-1.21003
XLOC_020569	AT3G56400	WRKY70	WRKY DNA-binding protein 70		1.91129
XLOC_000131	AT1G03230		Eukaryotic aspartyl protease family protein		1.15635
XLOC_001031	AT1G19180	TIFY10A	jasmonate-zim-domain protein 1		1.32268
XLOC_001172	AT1G21680		DPP6 N-terminal domain-like protein		1.44137
XLOC_001281	AT1G23480	CSLA3	cellulose synthase-like A3		1.01015
XLOC_002366	AT1G44970		Peroxidase superfamily protein		1.42915
XLOC_002896	AT1G55120	FRUCT5	beta-fructofuranosidase 5		1.48834
XLOC_002917	AT1G55430		Cysteine/Histidine-rich C1 domain family protein		1.59269
XLOC_003764	AT1G70090	LGT8	glucosyl transferase family 8		1.24501
XLOC_003923	AT1G72890,AT1G72900		Disease resistance protein (TIR-NBS class)		1.7103
XLOC_003924	AT1G72910,AT1G72920,AT1G72930,AT1G72940		Toll-Interleukin-Resistance (TIR) domain-containing protein		1.61853
XLOC_004020	AT1G74790		catalytics		1.18304
XLOC_004456	AT1G02920	GSTF7	glutathione S-transferase 7		1.95283
XLOC_004457	AT1G02930	GSTF6	glutathione S-transferase 6		2.37948
XLOC_004919	AT1G10990				1.10872
XLOC_004929	AT1G11190	ENDO1	bifunctional nuclease i		1.28231
XLOC_005077	AT1G13750		Purple acid phosphatases superfamily protein		1.26099
XLOC_005257	AT1G17060	SOB7	cytochrome p450 72c1		1.18488
XLOC_005426	AT1G20160	ATSBT5.2	Subtilisin-like serine endopeptidase family protein		1.4848
XLOC_005570	AT1G22570		Major facilitator superfamily protein		2.14544
XLOC_005774	AT1G26820	RNS3	ribonuclease 3		1.113
XLOC_006296	AT1G36060		Integrase-type DNA-binding superfamily protein		1.55798
XLOC_006573	AT1G44180		Peptidase M20/M25/M40 family protein		1.43989
XLOC_007031	AT1G54100	ALDH7B4	aldehyde dehydrogenase 7B4		1.15226
XLOC_007450	AT1G62440	LRX2	leucine-rich repeat/extensin 2		1.92228
XLOC_007675	AT1G66280	BGLU22	Glycosyl hydrolase superfamily protein		1.54559
XLOC_007885	AT1G69850	NTL1	nitrate transporter 1:2		1.01355
XLOC_007890	AT1G69930	GSTU11	glutathione S-transferase TAU 11		1.69462
XLOC_008061	AT1G73260	KTI1	kunitz trypsin inhibitor 1		1.92757
XLOC_008071	AT1G73500	MKK9	MAP kinase kinase 9		1.00985
XLOC_009438	AT2G15480,AT2G15490	UGT73B5	UDP-glucosyl transferase 73B5		1.1082
XLOC_010327	AT2G30140		UDP-Glycosyltransferase superfamily protein		1.33049
XLOC_011289	AT2G46685	MIR166A	MIR166/MIR166A; miRNA		2.86963
XLOC_011570	AT2G04170		TRAF-like family protein		1.34641
XLOC_012252	AT2G16060	NSHB1	hemoglobin 1		1.04148
XLOC_012381	AT2G18150	PER-fam	Peroxidase superfamily protein		2.32689
XLOC_012817	AT2G25450		2-oxoglutarate (2OG) and Fe(II)-dependent oxygenase superfamily protein		1.78235
XLOC_013095	AT2G30210	LAC3	laccase 3		1.00058
XLOC_013578	AT2G38290	ATAMT2	ammonium transporter 2		1.29652
XLOC_013625	AT2G39210		Major facilitator superfamily protein		1.25484
XLOC_013754	AT2G41290	SSL2	strictosidine synthase-like 2		1.52467
XLOC_014324	AT3G03500		TatD related DNase		1.30435
XLOC_014417	AT3G05155		Major facilitator superfamily protein		1.02354
XLOC_014527	AT3G06990,AT3G07000		Cysteine/Histidine-rich C1 domain family protein		1.55812
XLOC_014549	AT3G07390	AIR12	auxin-responsive family protein		1.14641
XLOC_014691	AT3G10300		Calcium-binding EF-hand family protein		1.2866
XLOC_014702	AT3G10450	SCPL7	serine carboxypeptidase-like 7		1.8312
XLOC_014947	AT3G14620	CYP72A8	cytochrome P450, family 72, subfamily A, polypeptide 8		2.5582
XLOC_014951	AT3G14680	CYP72A14	cytochrome P450, family 72, subfamily A, polypeptide 14		1.11022
XLOC_015008	AT3G15500	NAC3	NAC domain containing protein 3		2.16483
XLOC_015103	AT3G17110				1.84567
XLOC_015497	AT3G23150	ETR2	Signal transduction histidine kinase, hybrid-type, ethylene sensor		2.7466
XLOC_016601	AT3G46490,AT3G46500		2-oxoglutarate (2OG) and Fe(II)-dependent oxygenase superfamily protein		1.05694
XLOC_016864	AT3G50930	BCS1	cytochrome BC1 synthesis		1.56869
XLOC_017348	AT3G59480		pfkB-like carbohydrate kinase family protein		1.56518
XLOC_017389	AT3G60140	SRG2	Glycosyl hydrolase superfamily protein		1.87045
XLOC_018389	AT3G14440	STO1	nine-cis-epoxycarotenoid dioxygenase 3		1.40868
XLOC_018933	AT3G24310	MYB305	myb domain protein 305		3.02905
XLOC_019066	AT3G26510		Octicosapeptide/Phox/Bem1p family protein		1.03596
XLOC_019997	AT3G46620		zinc finger (C3HC4-type RING finger) family protein		1.13018
XLOC_020011	AT3G46810		Cysteine/Histidine-rich C1 domain family protein		2.12804
XLOC_020042	AT3G47340	DIN6	glutamine-dependent asparagine synthase 1		1.89819
XLOC_020108	AT3G48520	CYP94B3	cytochrome P450, family 94, subfamily B, polypeptide 3		2.12687
XLOC_020444	AT3G54150		S-adenosyl-L-methionine-dependent methyltransferases superfamily protein		2.12926
XLOC_020545	AT3G55970	JRG21	jasmonate-regulated gene 21		3.57601
XLOC_021056	AT4G00080	UNE11	Plant invertase/pectin methylesterase inhibitor superfamily protein		1.30136
XLOC_021164	AT4G01770	RGXT1	rhamnogalacturonan xylosyltransferase 1		1.13624
XLOC_021265	AT4G03420		Protein of unknown function (DUF789)		1.22152
XLOC_021882	AT4G10500		2-oxoglutarate (2OG) and Fe(II)-dependent oxygenase superfamily protein		1.29765
XLOC_022441	AT4G19230	CYP707A1	cytochrome P450, family 707, subfamily A, polypeptide 1		1.63311
XLOC_022689	AT4G23590		Tyrosine transaminase family protein		1.17475
XLOC_022817	AT4G25810	XTR6	xyloglucan endotransglycosylase 6		1.1457
XLOC_023122	AT4G31000		Calmodulin-binding protein		1.33947
XLOC_023617	AT4G39950	CYP79B2	cytochrome P450, family 79, subfamily B, polypeptide 2		1.01651
XLOC_023712	AT4G01230,AT4G01240		Reticulon family protein		1.27969
XLOC_023713	AT4G01250	WRKY22	WRKY family transcription factor		1.45699
XLOC_023951	AT4G04700	CPK27	calcium-dependent protein kinase 27		1.3427
XLOC_024377	AT4G09780		TRAF-like family protein		1.99858
XLOC_024591	AT4G13195	CLE44	CLAVATA3/ESR-RELATED 44		1.77453
XLOC_024664	AT4G14030,AT4G14040	SBP1	selenium-binding protein 1		1.03004
XLOC_024761	AT4G15300	CYP702A2	cytochrome P450, family 702, subfamily A, polypeptide 2		2.40952
XLOC_025042	AT4G19720		Glycosyl hydrolase family protein with chitinase insertion domain		1.66697
XLOC_025264	AT4G23510		Disease resistance protein (TIR-NBS-LRR class) family		1.08023
XLOC_025630	AT4G30280	XTH18	xyloglucan endotransglucosylase/hydrolase 18		1.06751
XLOC_025696	AT4G31500	SUR2	cytochrome P450, family 83, subfamily B, polypeptide 1		1.0224
XLOC_025972	AT4G36430		Peroxidase superfamily protein		2.67964
XLOC_026709	AT5G09290		Inositol monophosphatase family protein		1.6426
XLOC_026844	AT5G11920	cwINV6	6-&1-fructan exohydrolase		2.96782
XLOC_026972	AT5G14730				1.40274
XLOC_027141	AT5G17847,AT5G17850				1.92875
XLOC_027396	AT5G23010,AT5G23020	MAM1	methylthioalkylmalate synthase 1		1.76152
XLOC_028153	AT5G35940		Mannose-binding lectin superfamily protein		2.45476
XLOC_028282	AT5G38200		Class I glutamine amidotransferase-like superfamily protein		1.03584
XLOC_028329	AT5G38940		RmlC-like cupins superfamily protein		1.59947
XLOC_028341	AT5G39050	PMAT1	HXXXD-type acyl-transferase family protein		2.76268
XLOC_028429	AT5G40780	LHT1	lysine histidine transporter 1		1.16729
XLOC_028718	AT5G45110	NPR3	NPR1-like protein 3		1.60234
XLOC_028964	AT5G49440				1.00701
XLOC_029423	AT5G57090	WAV6	Auxin efflux carrier family protein		1.16425
XLOC_030108	AT5G02810	PRR7	pseudo-response regulator 7		1.02943
XLOC_030274	AT5G05730	WEI2	anthranilate synthase alpha subunit 1		1.41629
XLOC_030342	AT5G07010	ST2A	sulfotransferase 2A		1.30515
XLOC_030636	AT5G13080	WRKY75	WRKY DNA-binding protein 75		1.23287
XLOC_030891	AT5G17760		P-loop containing nucleoside triphosphate hydrolases superfamily protein		2.12327
XLOC_031134	AT5G22570	WRKY38	WRKY DNA-binding protein 38		2.23843
XLOC_031447	AT5G28080	WNK9	Protein kinase superfamily protein		1.58575
XLOC_031850	AT5G35735		Auxin-responsive family protein		1.95479
XLOC_032052	AT5G38550		Mannose-binding lectin superfamily protein		1.67061
XLOC_032146	AT5G40000		P-loop containing nucleoside triphosphate hydrolases superfamily protein		2.67733
XLOC_032318	AT5G42900	COR27	cold regulated gene 27		2.14559
XLOC_032320	AT5G42920	THO5	THO complex, subunit 5		1.04026
XLOC_032420	AT5G44380		FAD-binding Berberine family protein		1.44185
XLOC_032527	AT5G46050	PTR3	peptide transporter 3		1.57239
XLOC_033438	AT5G62190	PRH75	DEAD box RNA helicase (PRH75)		1.10854
XLOC_033677	AT5G66390,AT5G66420		Peroxidase superfamily protein		1.28399
XLOC_027445	AT5G23840		MD-2-related lipid recognition domain-containing protein	#NAME?	-1.31176	-1.72268
XLOC_001640	AT1G29930	LHCB1.3	chlorophyll A/B binding protein 1		-2.5028	-2.14703
XLOC_001668	AT1G30380	PSAK	photosystem I subunit K		-3.35517	-2.48796
XLOC_002528	AT1G48750		Bifunctional inhibitor/lipid-transfer protein/seed storage 2S albumin superfamily protein		-3.20006	-1.55689
XLOC_003887	AT1G72230		Cupredoxin superfamily protein		-1.64252	-1.1509
XLOC_011108	AT2G43670		Carbohydrate-binding X8 domain superfamily protein		-2.65186	-2.19629
XLOC_016717	AT3G48340	CEP2	Cysteine proteinases superfamily protein		-1.81856	-3.02113
XLOC_018274	AT3G12830		SAUR-like auxin-responsive protein family		-1.91834	-1.8762
XLOC_018632	AT3G18990,AT3G19030	VRN1	AP2/B3-like transcriptional factor family protein		-1.66483	-2.13873
XLOC_018705	AT3G20450		B-cell receptor-associated protein 31-like		-2.82193	-2.22055
XLOC_020907	AT3G62040		Haloacid dehalogenase-like hydrolase (HAD) superfamily protein		-4.05735	-2.75501
XLOC_022917	AT4G27435		Protein of unknown function (DUF1218)		-1.02914	-1.37807
XLOC_023163	AT4G31730	GDU1	glutamine dumper 1		-2.51319	-1.71854
XLOC_025196	AT4G22460		Bifunctional inhibitor/lipid-transfer protein/seed storage 2S albumin superfamily protein		-1.78106	-1.66556
XLOC_029907	AT5G65870	PSK5	phytosulfokine 5 precursor		-1.34983	-1.56618
XLOC_032763	AT5G50120		Transducin/WD40 repeat-like superfamily protein		-2.54966	-2.99782
XLOC_033336	AT5G60490	FLA12	FASCICLIN-like arabinogalactan-protein 12		-1.45334	-2.49207
XLOC_033486	AT5G63160	BT1	BTB and TAZ domain protein 1		-2.38541	-2.36448
XLOC_008825	AT2G05440	GRP9	GLYCINE RICH PROTEIN 9		-1.22042	2.2434
XLOC_005161	AT1G15100	RHA2A	RING-H2 finger A2A		-1.16866
XLOC_019675	AT3G42658.1	SADHU3-2	transposable element gene		-4.76011
XLOC_000365	AT1G07700		Thioredoxin superfamily protein		-1.55059
XLOC_000427	AT1G08830	CSD1	copper/zinc superoxide dismutase 1		-1.03174
XLOC_000715	AT1G13620	RGF2			-1.54007
XLOC_000874	AT1G16500				-2.3217
XLOC_001146	AT1G21140		Vacuolar iron transporter (VIT) family protein		-2.93216
XLOC_001199	AT1G22065				-1.08802
XLOC_001245	AT1G22885				-1.12708
XLOC_001570	AT1G28850,AT1G28860,AT1G28870,AT1G28880,AT1G28890,AT1G28900		pre-tRNA		-5.38174
XLOC_001801	AT1G32460				-1.18878
XLOC_003235	AT1G61280,AT1G61290		Phosphatidylinositol N-acetylglucosaminyltransferase, GPI19/PIG-P subunit		-3.68849
XLOC_003652	AT1G68238				-1.39414
XLOC_004002	AT1G74458				-1.10723
XLOC_004143	AT1G76990	ACR3	ACT domain repeat 3		-1.37806
XLOC_004250	AT1G79040	PSBR	photosystem II subunit R		-2.66105
XLOC_004383	AT1G01610	GPAT4	glycerol-3-phosphate acyltransferase 4		-3.00965
XLOC_004635	AT1G06040	STO	B-box zinc finger family protein		-2.40557
XLOC_004689	AT1G07090	LSH6	Protein of unknown function (DUF640)		-1.70282
XLOC_005392	AT1G19550,AT1G19570		Glutathione S-transferase family protein		-1.95371
XLOC_006996	AT1G53520		Chalcone-flavanone isomerase family protein		-1.15315
XLOC_007580	AT1G64780	ATAMT1;2	ammonium transporter 1;2		-3.15049
XLOC_007730	AT1G67195	MIR414	MIR414 (MICRORNA 414)		-4.2512
XLOC_008352	AT1G78520		Carbohydrate-binding X8 domain superfamily protein		-1.11183
XLOC_008610	AT2G02130	PDF2.3	low-molecular-weight cysteine-rich 68		-1.68498
XLOC_008693	AT2G03505		Carbohydrate-binding X8 domain superfamily protein		-1.55593
XLOC_010230	AT2G28410				-1.21921
XLOC_010360	AT2G30890,AT2G30900		Cytochrome b561/ferric reductase transmembrane protein family		-1.65752
XLOC_010377	AT2G31081	CLE4	CLAVATA3/ESR-RELATED 4		-1.13496
XLOC_010805	AT2G38380		Peroxidase superfamily protein		-1.5717
XLOC_010874	AT2G39705	RTFL8	ROTUNDIFOLIA like 8		-1.18936
XLOC_011290	AT2G46690		SAUR-like auxin-responsive protein family		-1.2865
XLOC_011656	AT2G05620	PGR5	proton gradient regulation 5		-2.92857
XLOC_012363	AT2G17820	HK1	histidine kinase 1		-1.23092
XLOC_012605	AT2G21970	2017-09-02	stress enhanced protein 2		-1.01657
XLOC_013184	AT2G31570	GPX2	glutathione peroxidase 2		-1.3425
XLOC_013658	AT2G39700	EXPA4	expansin A4		-1.10004
XLOC_013975	AT2G45220		Plant invertase/pectin methylesterase inhibitor superfamily		-1.48562
XLOC_014940	AT3G14560				-1.34411
XLOC_015131	AT3G17580				-1.1477
XLOC_015195	AT3G18560				-1.14626
XLOC_015394	AT3G21710				-1.0812
XLOC_015540	AT3G23730	XTH16	xyloglucan endotransglucosylase/hydrolase 16		-1.21232
XLOC_015546	AT3G23805	RALFL24	ralf-like 24		-1.29187
XLOC_015618	AT3G25190		Vacuolar iron transporter (VIT) family protein		-1.45917
XLOC_015720	AT3G26830	PAD3	Cytochrome P450 superfamily protein		-1.69269
XLOC_015792	AT3G28050		nodulin MtN21 /EamA-like transporter family protein		-2.07962
XLOC_015876	AT3G29240		Protein of unknown function (DUF179)		-1.13383
XLOC_016823	AT3G50300		HXXXD-type acyl-transferase family protein		-1.64629
XLOC_016880	AT3G51240	TT6	flavanone 3-hydroxylase		-5.07005
XLOC_017210	AT3G56730		Putative endonuclease or glycosyl hydrolase		-3.81858
XLOC_017588	AT3G01260		Galactose mutarotase-like superfamily protein		-1.42575
XLOC_018350	AT3G13910		Protein of unknown function (DUF3511)		-1.23413
XLOC_018814	AT3G22235,AT3G22240				-1.01589
XLOC_018828	AT3G22540		Protein of unknown function (DUF1677)		-1.73417
XLOC_018881	AT3G23430	PHO1	phosphate 1		-1.59277
XLOC_019009	AT3G25717	RTFL16	ROTUNDIFOLIA like 16		-1.54072
XLOC_019028	AT3G25930		Adenine nucleotide alpha hydrolases-like superfamily protein		-1.10772
XLOC_019426	AT3G30775	PRODH	Methylenetetrahydrofolate reductase family protein		-1.36379
XLOC_020082	AT3G48100	RR5	response regulator 5		-1.26971
XLOC_020434	AT3G53980		Bifunctional inhibitor/lipid-transfer protein/seed storage 2S albumin superfamily protein		-1.09747
XLOC_020443	AT3G54140	PTR1	peptide transporter 1		-1.41724
XLOC_020486	AT3G54890	LHCA1	photosystem I light harvesting complex gene 1		-2.82694
XLOC_020600	AT3G57020		Calcium-dependent phosphotriesterase superfamily protein		-2.98602
XLOC_020629	AT3G57520	SIP2	seed imbibition 2		-2.03302
XLOC_021710	AT4G08290		nodulin MtN21 /EamA-like transporter family protein		-1.32039
XLOC_021845	AT4G09890		Protein of unknown function (DUF3511)		-1.18088
XLOC_022012	AT4G12800	PSAL	photosystem I subunit l		-3.03003
XLOC_022071	AT4G13710		Pectin lyase-like superfamily protein		-1.07077
XLOC_022624	AT4G22214		Defensin-like (DEFL) family protein		-3.18719
XLOC_022625	AT4G22217		Arabidopsis defensin-like protein		-2.77948
XLOC_023332	AT4G34680	GATA3	GATA transcription factor 3		-1.43261
XLOC_023507	AT4G37730	bZIP7	basic leucine-zipper 7		-1.66982
XLOC_024801	AT4G15990				-1.15072
XLOC_025078	AT4G20235,AT4G20240	CYP71A28	cytochrome P450, family 71, subfamily A, polypeptide 28		-2.24181
XLOC_025607	AT4G29905				-1.09682
XLOC_025830	AT4G33770		Inositol 1,3,4-trisphosphate 5/6-kinase family protein		-1.45971
XLOC_026176	AT4G40010,AT4G40011	SRK2F	SNF1-related protein kinase 2.7		-1.76895
XLOC_026359	AT5G02840	LCL1	LHY/CCA1-like 1		-1.17214
XLOC_026740	AT5G09960				-1.06979
XLOC_026793	AT5G10970		C2H2 and C2HC zinc fingers superfamily protein		-3.41199
XLOC_026805	AT5G11160	APT5	adenine phosphoribosyltransferase 5		-1.77423
XLOC_026943	AT5G14070	ROXY2	Thioredoxin superfamily protein		-1.96656
XLOC_027375	AT5G22580		Stress responsive A/B Barrel Domain		-2.39817
XLOC_027463	AT5G24165				-1.2138
XLOC_028426	AT5G40730	ATAGP24	arabinogalactan protein 24		-1.02442
XLOC_028592	AT5G43150				-1.79115
XLOC_028717	AT5G45100	BRG1	SBP (S-ribonuclease binding protein) family protein		-1.14329
XLOC_029014	AT5G50200	WR3	nitrate transmembrane transporters		-1.16151
XLOC_029974	AT5G66985				-1.89057
XLOC_030077	AT5G02270	NAP9	non-intrinsic ABC protein 9		-1.33755
XLOC_030135	AT5G03380		Heavy metal transport/detoxification superfamily protein		-1.11071
XLOC_030225	AT5G04950	NAS1	nicotianamine synthase 1		-3.61546
XLOC_030859	AT5G17230	PSY	PHYTOENE SYNTHASE		-1.47532
XLOC_031211	AT5G24030	SLAH3	SLAC1 homologue 3		-1.73513
XLOC_031281	AT5G25090	ENODL13	early nodulin-like protein 13		-2.21625
XLOC_032394	AT5G44005				-1.22743
XLOC_032857	AT5G51795		DNA/RNA-binding protein Kin17, conserved region		-2.28128
XLOC_033092	AT5G56080	NAS2	nicotianamine synthase 2		-2.8274
XLOC_033116	AT5G56550	OXS3	oxidative stress 3		-1.11698
XLOC_033243	AT5G58900		Homeodomain-like transcriptional regulator		-1.63866
XLOC_033253	AT5G59080				-1.0513
XLOC_006861	AT1G51420	SPP1	sucrose-phosphatase 1			1.21684
XLOC_000830	AT1G51420	SPP1	sucrose-phosphatase 1			2.52134
XLOC_004306	AT1G54890		Late embryogenesis abundant (LEA) protein-related			1.74018
XLOC_008273	AT1G80160	GLYI7	Lactoylglutathione lyase / glyoxalase I family protein			2.2496
XLOC_008820	AT1G77145		Protein of unknown function (DUF506)			2.76774
XLOC_008833	AT2G05400		Ubiquitin-specific protease family C19-related protein			2.64543
XLOC_010806	AT2G05520	GRP3	glycine-rich protein 3			2.21834
XLOC_013130	AT2G38390		Peroxidase superfamily protein			2.91228
XLOC_013889	AT2G30670		NAD(P)-binding Rossmann-fold superfamily protein			1.57032
XLOC_014882	AT2G43590		Chitinase family protein			1.96404
XLOC_016450	AT3G13650		Disease resistance-responsive (dirigent-like protein) family protein			1.24518
XLOC_018254	AT3G44300	NIT2	nitrilase 2			1.21557
XLOC_019081	AT3G12500	PR3	basic chitinase			1.45813
XLOC_019215	AT3G26744	SCRM	basic helix-loop-helix (bHLH) DNA-binding superfamily protein			2.47566
XLOC_020389	AT3G28510		P-loop containing nucleoside triphosphate hydrolases superfamily protein			1.26604
XLOC_021956	AT3G53160,AT3G53170	UGT73C7	UDP-glucosyl transferase 73C7			1.53575
XLOC_022688	AT4G11655		Uncharacterised protein family (UPF0497)			1.11982
XLOC_024820	AT4G23570	SGT1A	phosphatase-related			1.49336
XLOC_025476	AT4G16260		Glycosyl hydrolase superfamily protein			1.73539
XLOC_030872	AT4G27410	RD26	NAC (No Apical Meristem) domain transcriptional regulator superfamily protein			1.23209
XLOC_031019	AT5G17460					4.75855
XLOC_032189	AT5G19890		Peroxidase superfamily protein			1.4654
XLOC_022623	AT5G40590		Cysteine/Histidine-rich C1 domain family protein			-1.18199
XLOC_025406	AT4G22212		Arabidopsis defensin-like protein			-1.1248
XLOC_027037	AT4G26320	AGP13	arabinogalactan protein 13			-1.08535
XLOC_027553	AT5G15830	bZIP3	basic leucine-zipper 3			-1.15341
XLOC_030252	AT5G25890	IAR2	indole-3-acetic acid inducible 28			-3.81021
XLOC_030356	AT5G05340		Peroxidase superfamily protein			-1.03822
XLOC_033338	AT5G07322		other RNA			-1.01085
XLOC_000621	AT5G60530		late embryogenesis abundant protein-related / LEA protein-related			-1.06512
XLOC_000977	AT1G12080		Vacuolar calcium-binding protein-related			-2.14856
XLOC_001831	AT1G18300	NUDT4	nudix hydrolase homolog 4			-1.39753
XLOC_003557	AT1G32920					-2.96918
XLOC_003576	AT1G66725	MIR163	MIR163; miRNA			-1.16796
XLOC_004197	AT1G67105		other RNA			-2.13415
XLOC_004459	AT1G78020		Protein of unknown function (DUF581)			-1.80059
XLOC_005373	AT1G02950	GSTF4	glutathione S-transferase F4			-3.59599
XLOC_005722	AT1G19210,AT1G19220		Integrase-type DNA-binding superfamily protein			-1.10158
XLOC_005822	AT1G25530		Transmembrane amino acid transporter family protein			-2.0727
XLOC_005862	AT1G27720,AT1G27730	TAF4B	TBP-associated factor 4B			-1.07307
XLOC_007625	AT1G28400					-6.46144
XLOC_007972	AT1G65570		Pectin lyase-like superfamily protein			-4.25107
XLOC_008074	AT1G71380	CEL3	cellulase 3			-2.09534
XLOC_009636	AT1G73540	NUDT21	nudix hydrolase homolog 21			-1.23145
XLOC_012837	AT2G18800	XTH21	xyloglucan endotransglucosylase/hydrolase 21			-1.65651
XLOC_013700	AT2G25735					-1.829
XLOC_014694	AT2G40330	RCAR9	PYR1-like 6			-1.59049
XLOC_014986	AT3G10340	PAL4	phenylalanine ammonia-lyase 4			-1.04604
XLOC_017165	AT3G15210	RAP2.5	ethylene responsive element binding factor 4			-1.53233
XLOC_017237	AT3G55980	SZF1	salt-inducible zinc finger 1			-1.30197
XLOC_017250	AT3G57230	AGL16	AGAMOUS-like 16			-1.18133
XLOC_017643	AT3G57450					-1.97399
XLOC_018105	AT3G02140	TMAC2	AFP2 (ABI five-binding protein 2) family protein			-1.37659
XLOC_019321	AT3G10080		RmlC-like cupins superfamily protein			-2.98371
XLOC_022501	AT4G11280	ATACS6	1-aminocyclopropane-1-carboxylic acid (acc) synthase 6			-2.05258
XLOC_024550	AT4G20390		Uncharacterised protein family (UPF0497)			-1.31546
XLOC_024999	AT4G12510		Bifunctional inhibitor/lipid-transfer protein/seed storage 2S albumin superfamily protein			-1.44133
XLOC_025467	AT4G19030	NLM1	NOD26-like major intrinsic protein 1			-1.43152
XLOC_028128	AT4G27280		Calcium-binding EF-hand family protein			-1.45701
XLOC_030539	AT5G35732					-2.73747
XLOC_032192	AT5G11070					-1.23385
XLOC_032572	AT5G40630		Ubiquitin-like superfamily protein			-1.58353
XLOC_033188	AT5G46890,AT5G46900		Bifunctional inhibitor/lipid-transfer protein/seed storage 2S albumin superfamily protein			-1.81781
XLOC_033284	AT5G57785					-1.37105
