# Supplementary material for: Genetic dissection of the Arabidopsis spaceflight transcriptome: Are some responses dispensable for the physiological adaptation of plants to spaceflight?
Source: PLoS One. 2017 Jun 29;12(6):e0180186. doi: 10.1371/journal.pone.0180186 (PMC5491145; doi:10.1371/journal.pone.0180186)
Supplement: S3 Table — (XLSX) [file pone.0180186.s003.xlsx]

## Sheet: FLT to GC - Dark, annotated
	Flight to Ground Control - Dark			log2 (fold change)
gene_id	gene	Alias	Full name	WS	Col-0	PhyD
XLOC_001053	AT1G19530	unk		2.81691	3.43436	5.46309
XLOC_001070	AT1G19960	unk		2.01121	1.57344	1.43013
XLOC_004109	AT1G76410	ATL8	RING/U-box superfamily protein	1.4069	1.97118	2.00752
XLOC_006922	AT1G52342	unk		3.14671	2.22066	3.62153
XLOC_008575	AT2G01530	ZCE2	MLP-like protein 329	2.04551	1.40355	1.32832
XLOC_009896	AT2G22860	PSK2	phytosulfokine 2 precursor	2.03815	1.22882	1.78796
XLOC_012871	AT2G26400	ATARD3	acireductone dioxygenase 3	1.63017	1.39031	3.35932
XLOC_019066	AT3G26510	PB1-fam	Octicosapeptide/Phox/Bem1p family protein	1.57566	1.44714	2.36331
XLOC_020569	AT3G56400	WRKY70	WRKY DNA-binding protein 70	1.61241	1.94279	2.1178
XLOC_029446	AT5G57625	CAP	CAP (Cysteine-rich secretory proteins, Antigen 5, and Pathogenesis-related 1 protein) superfamily protein	3.36427	2.38313	1.83182
XLOC_004983	AT1G12090	ELP	extensin-like protein	1.79626	1.40585	-3.17485
XLOC_019068	AT3G26520	TIP2	tonoplast intrinsic protein 2	1.85399	1.31597	-1.50644
XLOC_027000	AT5G15180		Peroxidase superfamily protein	2.36386	1.35717	-1.82863
XLOC_000831	AT1G15640			1.61396	1.94706
XLOC_003337	AT1G62980	EXPA18	expansin A18	3.66255	3.33574
XLOC_003590	AT1G67330		Protein of unknown function (DUF579)	1.9894	1.81594
XLOC_003923	AT1G72890,AT1G72900		Disease resistance protein (TIR-NBS class)	1.44625	1.52416
XLOC_004454	AT1G02900	RALFL1	rapid alkalinization factor 1	2.64003	1.15431
XLOC_004504	AT1G03850	GRXS13	Glutaredoxin family protein	2.05157	1.16427
XLOC_005145	AT1G14870	PCR2	PLANT CADMIUM RESISTANCE 2	2.08613	1.20481
XLOC_006604	AT1G45145	TRX5	thioredoxin H-type 5	1.04367	1.32231
XLOC_006912	AT1G52200		PLAC8 family protein	2.37049	1.51499
XLOC_008219	AT1G76240		Arabidopsis protein of unknown function (DUF241)	1.18892	1.1648
XLOC_008284	AT1G77330		2-oxoglutarate (2OG) and Fe(II)-dependent oxygenase superfamily protein	1.04902	1.33953
XLOC_011416	AT2G01540		Calcium-dependent lipid-binding (CaLB domain) family protein	2.23619	1.45152
XLOC_012300	AT2G16720	MYB7	myb domain protein 7	1.38371	1.33441
XLOC_012428	AT2G18980		Peroxidase superfamily protein	1.73465	1.20527
XLOC_013646	AT2G39518		Uncharacterised protein family (UPF0497)	2.1405	1.903
XLOC_013647	AT2G39530		Uncharacterised protein family (UPF0497)	3.00708	1.4316
XLOC_014257	AT3G02240	RGF7		3.15683	1.57746
XLOC_014882	AT3G13650		Disease resistance-responsive (dirigent-like protein) family protein	2.76333	1.78622
XLOC_015195	AT3G18560			1.55983	1.5126
XLOC_015307	AT3G20380		TRAF-like family protein	2.00447	1.2608
XLOC_015500	AT3G23190		HR-like lesion-inducing protein-related	1.68041	1.58766
XLOC_017584	AT3G01190		Peroxidase superfamily protein	1.85827	1.46722
XLOC_017590	AT3G01290	HIR2	SPFH/Band 7/PHB domain-containing membrane-associated protein family	2.28942	1.49828
XLOC_018769	AT3G21510	AHP1	histidine-containing phosphotransmitter 1	2.1552	1.95139
XLOC_018871	AT3G23175		HR-like lesion-inducing protein-related	1.65827	1.77158
XLOC_022648	AT4G22666		Bifunctional inhibitor/lipid-transfer protein/seed storage 2S albumin superfamily protein	2.8498	2.33093
XLOC_022742	AT4G24310		Protein of unknown function (DUF679)	1.59065	1.36976
XLOC_023082	AT4G30170		Peroxidase family protein	1.39012	1.11787
XLOC_025467	AT4G27280		Calcium-binding EF-hand family protein	1.10742	2.53961
XLOC_025630	AT4G30280	XTH18	xyloglucan endotransglucosylase/hydrolase 18	2.02652	1.3642
XLOC_027230	AT5G19230		Glycoprotein membrane precursor GPI-anchored	1.96485	1.7255
XLOC_027374	AT5G22555			4.62696	3.08846
XLOC_028644	AT5G44020		HAD superfamily, subfamily IIIB acid phosphatase	1.53027	1.16447
XLOC_029570	AT5G59820	ZAT12	C2H2-type zinc finger family protein	2.2366	3.28294
XLOC_030399	AT5G08240			1.84399	1.39779
XLOC_030897	AT5G17820		Peroxidase superfamily protein	2.89133	1.52809
XLOC_031171	AT5G23220	NIC3	nicotinamidase 3	1.20444	1.96235
XLOC_032189	AT5G40590		Cysteine/Histidine-rich C1 domain family protein	1.89475	2.24701
XLOC_032439	AT5G44610	PCAP2	microtubule-associated protein 18	2.33721	1.453
XLOC_032707	AT5G49080.1	EXT11	transposable element gene	3.73478	3.99887
XLOC_033409	AT5G61590,AT5G61600,AT5G61605		Integrase-type DNA-binding superfamily protein	1.56188	1.6027
XLOC_033509	AT5G63595,AT5G63600	FLS4	flavonol synthase 4	2.26969	1.04036
XLOC_003447	AT1G64660	MGL	methionine gamma-lyase	1.15241		1.49434
XLOC_003576	AT1G67105		other RNA	1.27616		2.97136
XLOC_005740	AT1G26250		Proline-rich extensin-like family protein	3.8909		4.47373
XLOC_013910	AT2G43910	HOL1	HARMLESS TO OZONE LAYER 1	1.57852		1.90974
XLOC_017609	AT3G01420	PADOX-1	Peroxidase superfamily protein	1.2659		1.58924
XLOC_025478	AT4G27450		Aluminium induced protein with YGL and LRDR motifs	1.01916		1.64867
XLOC_031100	AT5G21940			1.15551		1.28459
XLOC_022000	AT4G12545,AT4G12550		Bifunctional inhibitor/lipid-transfer protein/seed storage 2S albumin superfamily protein	1.29904	-1.29227	-4.41706
XLOC_012934	AT2G27370	CASP3	Uncharacterised protein family (UPF0497)	1.35229		-1.75196
XLOC_017468	AT3G61430	PIP1A	plasma membrane intrinsic protein 1A	1.25306		-1.18401
XLOC_018832	AT3G22600		Bifunctional inhibitor/lipid-transfer protein/seed storage 2S albumin superfamily protein	1.46891		-1.89693
XLOC_021184	AT4G02090			1.75732		-1.68601
XLOC_022068	AT4G13620		Integrase-type DNA-binding superfamily protein	1.30965		-1.42484
XLOC_022326	AT4G17340	TIP2;2	tonoplast intrinsic protein 2;2	1.5282		-1.82767
XLOC_022817	AT4G25810	XTR6	xyloglucan endotransglycosylase 6	1.52399		-1.34899
XLOC_024550	AT4G12510		Bifunctional inhibitor/lipid-transfer protein/seed storage 2S albumin superfamily protein	2.09571		-2.5624
XLOC_024551	AT4G12520		Bifunctional inhibitor/lipid-transfer protein/seed storage 2S albumin superfamily protein	1.01196		-1.53393
XLOC_033486	AT5G63160	BT1	BTB and TAZ domain protein 1	1.28956	-2.02855
XLOC_000048	AT1G01750	ADF11	actin depolymerizing factor 11	3.96231
XLOC_000558	AT1G11175		other RNA	1.56565
XLOC_000560	AT1G11185		other RNA	1.15996
XLOC_000705	AT1G13430	ST4C	sulfotransferase 4C	2.07416
XLOC_000785	AT1G14890		Plant invertase/pectin methylesterase inhibitor superfamily protein	1.42032
XLOC_000976	AT1G18290			2.44409
XLOC_001287	AT1G23720		Proline-rich extensin-like family protein	3.06693
XLOC_001708	AT1G30870		Peroxidase superfamily protein	3.02392
XLOC_001776	AT1G32170	XTR4	xyloglucan endotransglucosylase/hydrolase 30	1.29396
XLOC_002592	AT1G49860,AT1G49870	GSTF14	glutathione S-transferase (class phi) 14	2.80023
XLOC_003172	AT1G60095,AT1G60110,AT1G60130		Mannose-binding lectin superfamily protein	2.62139
XLOC_003261	AT1G61795		PAK-box/P21-Rho-binding family protein	1.39057
XLOC_003581	AT1G67148			2.69114
XLOC_003582	AT1G67150		Plant protein of unknown function (DUF247)	1.3361
XLOC_004027	AT1G74940		Protein of unknown function (DUF581)	1.24153
XLOC_004257	AT1G79180	MYB63	myb domain protein 63	1.20419
XLOC_004507	AT1G04040		HAD superfamily, subfamily IIIB acid phosphatase	1.63586
XLOC_004852	AT1G09932		Phosphoglycerate mutase family protein	1.85665
XLOC_004980	AT1G12040	LRX1	leucine-rich repeat/extensin 1	3.79279
XLOC_005099	AT1G14170		RNA-binding KH domain-containing protein	2.01331
XLOC_005161	AT1G15100	RHA2A	RING-H2 finger A2A	1.01168
XLOC_005365	AT1G18980		RmlC-like cupins superfamily protein	2.31528
XLOC_005398	AT1G19660		Wound-responsive family protein	1.67918
XLOC_005485	AT1G21190,AT1G21310		Small nuclear ribonucleoprotein family protein	1.02396
XLOC_005593	AT1G23052			1.77761
XLOC_005600	AT1G23205		Plant invertase/pectin methylesterase inhibitor superfamily protein	1.20482
XLOC_005635	AT1G23720		Proline-rich extensin-like family protein	3.05633
XLOC_006759	AT1G49500			1.65635
XLOC_006883	AT1G51850		Leucine-rich repeat protein kinase family protein	1.78633
XLOC_006998	AT1G53560		Ribosomal protein L18ae family	1.77973
XLOC_007075	AT1G54950			3.50753
XLOC_007627	AT1G65610	KOR2	Six-hairpin glycosidases superfamily protein	2.8805
XLOC_007642	AT1G65845			2.62916
XLOC_007666	AT1G66173		other RNA	1.79208
XLOC_007669	AT1G66200	GSR2	glutamine synthase clone F11	1.34474
XLOC_007743	AT1G67328		other RNA	1.94534
XLOC_008003	AT1G72190,AT1G72200		D-isomer specific 2-hydroxyacid dehydrogenase family protein	1.60647
XLOC_008778	AT2G04680		Cysteine/Histidine-rich C1 domain family protein	3.43259
XLOC_009841	AT2G22122			1.89768
XLOC_009868	AT2G22480	PFK5	phosphofructokinase 5	2.16486
XLOC_010332	AT2G30230			2.86622
XLOC_010363	AT2G30930			1.24888
XLOC_010377	AT2G31081	CLE4	CLAVATA3/ESR-RELATED 4	1.24526
XLOC_010397	AT2G31350	GLX2-5	glyoxalase 2-5	1.13742
XLOC_010720	AT2G36830	TIP1;1	gamma tonoplast intrinsic protein	1.0718
XLOC_010963	AT2G41100	TCH3	Calcium-binding EF hand family protein	1.79469
XLOC_011200	AT2G45180		Bifunctional inhibitor/lipid-transfer protein/seed storage 2S albumin superfamily protein	1.18999
XLOC_011290	AT2G46690		SAUR-like auxin-responsive protein family	1.74725
XLOC_012629	AT2G22430,AT2G22470,AT2G22490	HB6	homeobox protein 6	1.94032
XLOC_012802	AT2G25260			1.16165
XLOC_013184	AT2G31570	GPX2	glutathione peroxidase 2	1.68161
XLOC_013851	AT2G42840	PDF1	protodermal factor 1	1.8127
XLOC_013865	AT2G43150		Proline-rich extensin-like family protein	2.22384
XLOC_013972	AT2G45180		Bifunctional inhibitor/lipid-transfer protein/seed storage 2S albumin superfamily protein	1.05057
XLOC_013975	AT2G45220		Plant invertase/pectin methylesterase inhibitor superfamily	2.81351
XLOC_014258	AT3G02242			3.43007
XLOC_014951	AT3G14680	CYP72A14	cytochrome P450, family 72, subfamily A, polypeptide 14	2.38538
XLOC_015394	AT3G21710			2.77216
XLOC_015461	AT3G22620		Bifunctional inhibitor/lipid-transfer protein/seed storage 2S albumin superfamily protein	1.43179
XLOC_015828	AT3G28550		Proline-rich extensin-like family protein	4.2849
XLOC_016594	AT3G46400		Leucine-rich repeat protein kinase family protein	2.36663
XLOC_016598	AT3G46480		2-oxoglutarate (2OG) and Fe(II)-dependent oxygenase superfamily protein	2.45754
XLOC_016797	AT3G49845	WIH3		1.396
XLOC_016971	AT3G52800		A20/AN1-like zinc finger family protein	1.00271
XLOC_017071	AT3G54590	HRGP1	hydroxyproline-rich glycoprotein	2.73628
XLOC_017311	AT3G58710	WRKY69	WRKY DNA-binding protein 69	1.60953
XLOC_017881	AT3G05920		Heavy metal transport/detoxification superfamily protein	2.07256
XLOC_017916	AT3G06420,AT3G06430	ATG8H	Ubiquitin-like superfamily protein	1.53635
XLOC_017940	AT3G06750	HRGP-fam	hydroxyproline-rich glycoprotein family protein	1.23917
XLOC_018350	AT3G13910		Protein of unknown function (DUF3511)	1.37435
XLOC_018597	AT3G18450		PLAC8 family protein	3.57922
XLOC_018758	AT3G21340		Leucine-rich repeat protein kinase family protein	2.7316
XLOC_018814	AT3G22235,AT3G22240			1.86467
XLOC_018843	AT3G22750		Protein kinase superfamily protein	1.70106
XLOC_019028	AT3G25930		Adenine nucleotide alpha hydrolases-like superfamily protein	1.82371
XLOC_019216	AT3G28550		Proline-rich extensin-like family protein	2.30271
XLOC_019973	AT3G46270		receptor protein kinase-related	3.15762
XLOC_020235	AT3G50640			1.03257
XLOC_020276	AT3G51330		Eukaryotic aspartyl protease family protein	1.72476
XLOC_020311	AT3G51915			1.48468
XLOC_020312	AT3G51920	CML9	calmodulin 9	1.22118
XLOC_020468	AT3G54580		Proline-rich extensin-like family protein	3.25272
XLOC_020560	AT3G56230		BTB/POZ domain-containing protein	2.03808
XLOC_020561	AT3G56240	CCH	copper chaperone	1.16933
XLOC_020947	AT3G62690	ATL5	AtL5	2.35832
XLOC_021137	AT4G01480	PPa5	pyrophosphorylase 5	1.24669
XLOC_021230	AT4G02830			2.40994
XLOC_021426	AT4G05150		Octicosapeptide/Phox/Bem1p family protein	1.23425
XLOC_021938	AT4G11360	RHA1B	RING-H2 finger A1B	1.87235
XLOC_021956	AT4G11655		Uncharacterised protein family (UPF0497)	2.87158
XLOC_022393	AT4G18510	CLE2	CLAVATA3/ESR-related 2	1.19223
XLOC_022728	AT4G24130		Protein of unknown function, DUF538	1.98416
XLOC_022818	AT4G25820	XTR9	xyloglucan endotransglucosylase/hydrolase 14	3.24649
XLOC_022832	AT4G26010		Peroxidase superfamily protein	3.30913
XLOC_023283	AT4G33960			1.75247
XLOC_023463	AT4G36990	HSFB1	heat shock factor 4	1.14481
XLOC_023777	AT4G02270	RHS13	root hair specific 13	2.63008
XLOC_024287	AT4G08400,AT4G08410		Proline-rich extensin-like family protein	3.42434
XLOC_024876	AT4G17030	EXPR	expansin-like B1	1.2345
XLOC_024965	AT4G18430	RABA1e	RAB GTPase homolog A1E	2.68284
XLOC_025022	AT4G19370		Protein of unknown function (DUF1218)	2.31207
XLOC_025042	AT4G19720	GH-fam	Glycosyl hydrolase family protein with chitinase insertion domain	2.18497
XLOC_025060	AT4G19920		Toll-Interleukin-Resistance (TIR) domain family protein	2.16207
XLOC_025527	AT4G28270	RMA2	RING membrane-anchor 2	1.57405
XLOC_025652	AT4G30670		Putative membrane lipoprotein	1.4875
XLOC_026009	AT4G37070	PLP1	Acyl transferase/acyl hydrolase/lysophospholipase superfamily protein	2.03539
XLOC_026114	AT4G38932			1.06595
XLOC_026186	AT4G40090	AGP3	arabinogalactan protein 3	3.99843
XLOC_026744	AT5G09978	PEP7	elicitor peptide 7 precursor	3.19714
XLOC_027037	AT5G15830	bZIP3	basic leucine-zipper 3	1.65018
XLOC_027158	AT5G18130			1.22944
XLOC_027254	AT5G19560	ROPGEF10	ROP uanine nucleotide exchange factor 10	2.68724
XLOC_027463	AT5G24165			1.6775
XLOC_028244	AT5G37540		Eukaryotic aspartyl protease family protein	1.53401
XLOC_028422	AT5G40690			1.57743
XLOC_028822	AT5G46890,AT5G46900		Bifunctional inhibitor/lipid-transfer protein/seed storage 2S albumin superfamily protein	2.84533
XLOC_029184	AT5G53250	ATAGP22	arabinogalactan protein 22	1.10936
XLOC_029803	AT5G64100		Peroxidase superfamily protein	2.45226
XLOC_029995	AT5G67400	RHS19	root hair specific 19	2.62983
XLOC_030127	AT5G03240	UBQ3	polyubiquitin 3	1.0951
XLOC_030135	AT5G03380		Heavy metal transport/detoxification superfamily protein	1.19428
XLOC_030351	AT5G07220	BAG3	BCL-2-associated athanogene 3	1.06913
XLOC_030356	AT5G07322		other RNA	1.35979
XLOC_030361	AT5G07460	PMSR2	peptidemethionine sulfoxide reductase 2	1.35171
XLOC_031069	AT5G20820		SAUR-like auxin-responsive protein family	2.79978
XLOC_031259	AT5G24735		other RNA	1.0481
XLOC_031360	AT5G26660	MYB86	myb domain protein 86	3.327
XLOC_032309	AT5G42785			3.42371
XLOC_032355	AT5G43350	PHT1;1	phosphate transporter 1;1	1.71183
XLOC_032572	AT5G46890,AT5G46900		Bifunctional inhibitor/lipid-transfer protein/seed storage 2S albumin superfamily protein	3.6281
XLOC_032680	AT5G48657		defense protein-related	2.86669
XLOC_032822	AT5G51060	RHD2	NADPH/respiratory burst oxidase protein D	1.88923
XLOC_033198	AT5G58010	LRL3	LJRHL1-like 3	2.65258
XLOC_033344	AT5G60660	PIP2F	plasma membrane intrinsic protein 2;4	1.5062
XLOC_033508	AT5G63590	FLS3	flavonol synthase 3	1.60349
XLOC_033541	AT5G64100		Peroxidase superfamily protein	2.04537
XLOC_033683	AT5G66480,AT5G66490			2.30398
XLOC_014340	AT3G03780	MS2	methionine synthase 2	-1.10043	-2.21844	-1.78163
XLOC_000914	AT1G17180	GSTU25	glutathione S-transferase TAU 25	-1.32747		-1.73094
XLOC_030482	AT5G10130		Pollen Ole e 1 allergen and extensin family protein	-1.10064		-1.87122
XLOC_031108	AT5G22090		Protein of unknown function (DUF3049)	-1.27456		-1.80305
XLOC_032983	AT5G54100		SPFH/Band 7/PHB domain-containing membrane-associated protein family	-1.28808		-1.83709
XLOC_013891	AT2G43610		Chitinase family protein	-1.22109	1.2068
XLOC_028153	AT5G35940		Mannose-binding lectin superfamily protein	-1.21279	1.24656
XLOC_033338	AT5G60530		late embryogenesis abundant protein-related / LEA protein-related	-1.5115	1.08089
XLOC_001265	AT1G23160		Auxin-responsive GH3 family protein	-2.07132
XLOC_001829	AT1G32870	NAC13	NAC domain protein 13	-1.617
XLOC_001878	AT1G33750		Terpenoid cyclases/Protein prenyltransferases superfamily protein	-1.00131
XLOC_006681	AT1G48070		Thioredoxin superfamily protein	-1.70778
XLOC_011102	AT2G43535		Scorpion toxin-like knottin superfamily protein	-1.04984
XLOC_022689	AT4G23590		Tyrosine transaminase family protein	-1.44746
XLOC_012817	AT2G25450		2-oxoglutarate (2OG) and Fe(II)-dependent oxygenase superfamily protein		2.63186	2.62962
XLOC_013443	AT2G36080		AP2/B3-like transcriptional factor family protein		1.24504	1.36049
XLOC_016450	AT3G44300	NIT2	nitrilase 2		1.14542	1.23133
XLOC_017636	AT3G01970,AT3G01980	WRKY45	WRKY DNA-binding protein 45		1.08986	1.62333
XLOC_018067	AT3G09390	MT2A	metallothionein 2A		2.26072	1.97368
XLOC_024486	AT4G11650	OSM34	osmotin 34		2.75019	3.07956
XLOC_026758	AT5G10210				2.34858	2.64423
XLOC_005428	AT1G20190	EXPA11	expansin 11		1.17587	-1.34234
XLOC_015306	AT3G20370		TRAF-like family protein		1.1334
XLOC_018522	AT3G17020		Adenine nucleotide alpha hydrolases-like superfamily protein		1.07512
XLOC_000959	AT1G17860		Kunitz family trypsin and protease inhibitor protein		1.51321
XLOC_001031	AT1G19180	TIFY10A	jasmonate-zim-domain protein 1		1.89426
XLOC_001286	AT1G23710		Protein of unknown function (DUF1645)		1.89388
XLOC_001454	AT1G27030				1.33165
XLOC_001831	AT1G32920				1.54968
XLOC_002025	AT1G35720	OXY5	annexin 1		1.4938
XLOC_002578	AT1G49570		Peroxidase superfamily protein		1.89977
XLOC_002603	AT1G50060		CAP (Cysteine-rich secretory proteins, Antigen 5, and Pathogenesis-related 1 protein) superfamily protein		2.07067
XLOC_002831	AT1G54030	MVP1	GDSL-like Lipase/Acylhydrolase superfamily protein		1.13425
XLOC_002878	AT1G54890		Late embryogenesis abundant (LEA) protein-related		1.17931
XLOC_003239	AT1G61340		F-box family protein		2.31332
XLOC_003617	AT1G67750		Pectate lyase family protein		1.72671
XLOC_003683	AT1G68840	TEM2	related to ABI3/VP1 2		1.88245
XLOC_003725	AT1G69530	EXPA1	expansin A1		2.26519
XLOC_003924	AT1G72910,AT1G72920,AT1G72930,AT1G72940		Toll-Interleukin-Resistance (TIR) domain-containing protein		2.66935
XLOC_004026	AT1G74930	ORA47	Integrase-type DNA-binding superfamily protein		4.30667
XLOC_004119	AT1G76600				2.36013
XLOC_004166	AT1G77510	PDIL1-2	PDI-like 1-2		1.41078
XLOC_004422	AT1G02360		Chitinase family protein		2.06971
XLOC_004573	AT1G05010	EFE	ethylene-forming enzyme		1.19355
XLOC_004614	AT1G05575,AT1G05577				2.75284
XLOC_004619	AT1G05650,AT1G05660		Pectin lyase-like superfamily protein		1.72277
XLOC_005789	AT1G27100		Actin cross-linking protein		1.52373
XLOC_005822	AT1G27720,AT1G27730	TAF4B	TBP-associated factor 4B		4.63965
XLOC_005917	AT1G29640		Protein of unknown function, DUF584		1.89407
XLOC_006861	AT1G51420	SPP1	sucrose-phosphatase 1		1.07978
XLOC_007000	AT1G53580	GLY3	glyoxalase II 3		1.06598
XLOC_007409	AT1G61890		MATE efflux family protein		1.27067
XLOC_007686	AT1G66500		Pre-mRNA cleavage complex II		2.25288
XLOC_008071	AT1G73500	MKK9	MAP kinase kinase 9		1.28677
XLOC_008074	AT1G73540	NUDT21	nudix hydrolase homolog 21		2.60441
XLOC_008240	AT1G76600				2.19473
XLOC_008833	AT2G05520	GRP3	glycine-rich protein 3		3.87627
XLOC_009467	AT2G15970	WCOR413-LIKE	cold regulated 413 plasma membrane 1		5.32798
XLOC_009490	AT2G16365		F-box family protein		1.44897
XLOC_010069	AT2G25510				2.90518
XLOC_010812	AT2G38470	WRKY33	WRKY DNA-binding protein 33		2.01776
XLOC_010840	AT2G38940	PHT1;4	phosphate transporter 1;4		1.89451
XLOC_011333	AT2G47400	CP12-1	CP12 domain-containing protein 1		2.40467
XLOC_011340	AT2G47485				1.63002
XLOC_011345	AT2G47540		Pollen Ole e 1 allergen and extensin family protein		3.69313
XLOC_011570	AT2G04170		TRAF-like family protein		1.58527
XLOC_012322	AT2G17080		Arabidopsis protein of unknown function (DUF241)		1.1208
XLOC_012523	AT2G20625,AT2G20630		Protein of unknown function (DUF626)		1.03771
XLOC_012525	AT2G20670		Protein of unknown function (DUF506)		1.28829
XLOC_012549	AT2G21020				1.74796
XLOC_012658	AT2G23030	SNRK2.9	SNF1-related protein kinase 2.9		2.42582
XLOC_012989	AT2G28400		Protein of unknown function, DUF584		1.59932
XLOC_013678	AT2G40000	HSPRO2	ortholog of sugar beet HS1 PRO-1 2		2.34992
XLOC_013740	AT2G41010	CAMBP25	calmodulin (CAM)-binding protein of 25 kDa		1.68753
XLOC_014549	AT3G07390	AIR12	auxin-responsive family protein		1.22712
XLOC_015374	AT3G21351				2.35653
XLOC_015626	AT3G25250	OXI1	AGC (cAMP-dependent, cGMP-dependent and protein kinase C) kinase family protein		1.32172
XLOC_016818	AT3G50260	DEAR1	cooperatively regulated by ethylene and jasmonate 1		2.22052
XLOC_017216	AT3G56880		VQ motif-containing protein		1.3585
XLOC_017613	AT3G01472	CPuORF33	conserved peptide upstream open reading frame 33		1.1626
XLOC_018058	AT3G09260	PYK10	Glycosyl hydrolase superfamily protein		1.48539
XLOC_018156	AT3G10930				3.58964
XLOC_018238	AT3G12230,AT3G12240	scpl14	serine carboxypeptidase-like 14		1.65516
XLOC_019199	AT3G28340	GolS8	galacturonosyltransferase-like 10		2.27333
XLOC_019820	AT3G44260	CAF1a	Polynucleotidyl transferase, ribonuclease H-like superfamily protein		3.19047
XLOC_019974	AT3G46280		protein kinase-related		1.02998
XLOC_020120	AT3G48690	CXE12	alpha/beta-Hydrolases superfamily protein		1.87885
XLOC_020290	AT3G51600	LTP5	lipid transfer protein 5		2.18956
XLOC_020584	AT3G56710	SIB1	sigma factor binding protein 1		2.99352
XLOC_021154	AT4G01630	EXPA17	expansin A17		2.036
XLOC_021730	AT4G08555				1.12789
XLOC_021932	AT4G11280	ATACS6	1-aminocyclopropane-1-carboxylic acid (acc) synthase 6		2.67321
XLOC_023103	AT4G30650		Low temperature and salt responsive protein family		2.09266
XLOC_023104	AT4G30660		Low temperature and salt responsive protein family		1.01449
XLOC_023486	AT4G37410	CYP81F4	cytochrome P450, family 81, subfamily F, polypeptide 4		2.11533
XLOC_023713	AT4G01250	WRKY22	WRKY family transcription factor		1.33984
XLOC_024484	AT4G11600,AT4G11610	PHGPX	glutathione peroxidase 6		1.00287
XLOC_024591	AT4G13195	CLE44	CLAVATA3/ESR-RELATED 44		1.62404
XLOC_024820	AT4G16260		Glycosyl hydrolase superfamily protein		3.08017
XLOC_024880	AT4G17100				1.10656
XLOC_024902	AT4G17486,AT4G17490		PPPDE putative thiol peptidase family protein		1.43964
XLOC_024999	AT4G19030	NLM1	NOD26-like major intrinsic protein 1		1.13477
XLOC_025230	AT4G23010	UTR2	UDP-galactose transporter 2		1.05224
XLOC_025720	AT4G31875				2.02653
XLOC_026561	AT5G06270				1.49767
XLOC_026593	AT5G06860	PGIP1	polygalacturonase inhibiting protein 1		1.44139
XLOC_027169	AT5G18310				1.13287
XLOC_028282	AT5G38200		Class I glutamine amidotransferase-like superfamily protein		1.14783
XLOC_028375	AT5G39850		Ribosomal protein S4		1.00772
XLOC_028426	AT5G40730	ATAGP24	arabinogalactan protein 24		1.24371
XLOC_028429	AT5G40780	LHT1	lysine histidine transporter 1		1.33955
XLOC_028456	AT5G41280,AT5G41290		Receptor-like protein kinase-related family protein		1.47223
XLOC_028492	AT5G41800,AT5G41810		Transmembrane amino acid transporter family protein		1.34697
XLOC_028524	AT5G42250		Zinc-binding alcohol dehydrogenase family protein		1.53493
XLOC_029266	AT5G54490	PBP1	pinoid-binding protein 1		2.55076
XLOC_029449	AT5G57660	COL5	CONSTANS-like 5		1.05948
XLOC_029843	AT5G64790,AT5G64810		O-Glycosyl hydrolases family 17 protein		1.46108
XLOC_029850	AT5G64890	PROPEP2	elicitor peptide 2 precursor		2.00837
XLOC_030108	AT5G02810	PRR7	pseudo-response regulator 7		1.55425
XLOC_030307	AT5G06320	NHL3	NDR1/HIN1-like 3		2.72195
XLOC_030342	AT5G07010	ST2A	sulfotransferase 2A		2.19815
XLOC_030425	AT5G08730,AT5G08790	ATARI16	IBR domain-containing protein		1.24283
XLOC_030636	AT5G13080	WRKY75	WRKY DNA-binding protein 75		2.15439
XLOC_030872	AT5G17460				2.1231
XLOC_031134	AT5G22570	WRKY38	WRKY DNA-binding protein 38		3.14681
XLOC_031352	AT5G26340	STP13	Major facilitator superfamily protein		3.07092
XLOC_031995	AT5G37600	GSR 1	glutamine synthase clone R1		1.0087
XLOC_032146	AT5G40000		P-loop containing nucleoside triphosphate hydrolases superfamily protein		2.45619
XLOC_010185	AT2G27550	ATC	centroradialis		-1.13172	-1.52408
XLOC_002528	AT1G48750		Bifunctional inhibitor/lipid-transfer protein/seed storage 2S albumin superfamily protein		-1.4294	-2.19917
XLOC_002571	AT1G49470		Family of unknown function (DUF716)		-1.60071	-1.46696
XLOC_006587	AT1G44800		nodulin MtN21 /EamA-like transporter family protein		-1.39379	-1.46021
XLOC_006873	AT1G51680	AT4CL1	4-coumarate:CoA ligase 1		-1.19935	-1.55386
XLOC_013730	AT2G40890	CYP98A3	cytochrome P450, family 98, subfamily A, polypeptide 3		-1.04662	-1.4193
XLOC_018517	AT3G16920	CTL2	chitinase-like protein 2		-1.31761	-1.46705
XLOC_021134	AT4G01440		nodulin MtN21 /EamA-like transporter family protein		-1.95117	-2.36985
XLOC_001012	AT1G18880	NRT1.9	Major facilitator superfamily protein		-1.33642
XLOC_001126	AT1G20823		RING/U-box superfamily protein		-1.33485
XLOC_001128	AT1G20850	XCP2	xylem cysteine peptidase 2		-1.4551
XLOC_001199	AT1G22065				-1.40421
XLOC_003120	AT1G58370	RXF12	glycosyl hydrolase family 10 protein / carbohydrate-binding domain-containing protein		-2.04003
XLOC_004355	AT1G01060	LHY1	Homeodomain-like superfamily protein		-2.59555
XLOC_004459	AT1G02950	GSTF4	glutathione S-transferase F4		-1.44999
XLOC_005377	AT1G19300	PARVUS	Nucleotide-diphospho-sugar transferases superfamily protein		-1.34811
XLOC_006083	AT1G32450	NRT1.5	nitrate transporter 1.5		-1.93769
XLOC_007980	AT1G71692	XAL1	AGAMOUS-like 12		-1.37189
XLOC_010788	AT2G38080	LMCO4	Laccase/Diphenol oxidase family protein		-1.44193
XLOC_011286	AT2G46630				-1.91921
XLOC_012918	AT2G27140		HSP20-like chaperones superfamily protein		-1.45474
XLOC_014694	AT3G10340	PAL4	phenylalanine ammonia-lyase 4		-1.55695
XLOC_017237	AT3G57230	AGL16	AGAMOUS-like 16		-1.15574
XLOC_017637	AT3G02000	ROXY1	Thioredoxin superfamily protein		-1.38851
XLOC_017743	AT3G03770		Leucine-rich repeat protein kinase family protein		-2.41057
XLOC_018007	AT3G08040	MAN1	MATE efflux family protein		-1.59316
XLOC_018105	AT3G10080		RmlC-like cupins superfamily protein		-1.19773
XLOC_018899	AT3G23810	SAHH2	S-adenosyl-l-homocysteine (SAH) hydrolase 2		-1.287
XLOC_019128	AT3G27200		Cupredoxin superfamily protein		-1.04888
XLOC_021849	AT4G09950		P-loop containing nucleoside triphosphate hydrolases superfamily protein		-2.25526
XLOC_022917	AT4G27435		Protein of unknown function (DUF1218)		-1.03337
XLOC_024983	AT4G18780	LEW2	cellulose synthase family protein		-1.76755
XLOC_025804	AT4G33260,AT4G33270	CDC20.2	Transducin family protein / WD-40 repeat family protein		-1.14222
XLOC_025897	AT4G34980	SLP2	subtilisin-like serine protease 2		-1.14073
XLOC_026705	AT5G09220	AAP2	amino acid permease 2		-1.42477
XLOC_027396	AT5G23010,AT5G23020	MAM1	methylthioalkylmalate synthase 1		-1.98752
XLOC_030821	AT5G16486,AT5G16490		RNA-directed DNA polymerase (reverse transcriptase)-related family protein		-1.24456
XLOC_030864	AT5G17300	RVE1	Homeodomain-like superfamily protein		-2.08464
XLOC_031969	AT5G37260	RVE2	Homeodomain-like superfamily protein		-2.28386
XLOC_032148	AT5G40020		Pathogenesis-related thaumatin superfamily protein		-1.60482
XLOC_032612	AT5G47500	PME5	Pectin lyase-like superfamily protein		-1.32834
XLOC_033150	AT5G57190	PSD2	phosphatidylserine decarboxylase 2		-3.0045
XLOC_033336	AT5G60490	FLA12	FASCICLIN-like arabinogalactan-protein 12		-1.47187
XLOC_015006	AT3G15450		Aluminium induced protein with YGL and LRDR motifs			1.39699
XLOC_014731	AT3G10985	WI12	senescence associated gene 20			1.44529
XLOC_000811	AT1G15330		Cystathionine beta-synthase (CBS) protein			2.76474
XLOC_000915	AT1G17190	GSTU26	glutathione S-transferase tau 26			1.41746
XLOC_001112	AT1G20620,AT1G20630	SEN2	catalase 3			1.63292
XLOC_002962	AT1G56220		Dormancy/auxin associated family protein			1.41629
XLOC_003218	AT1G60989	SCRL7	SCR-like 7			1.24496
XLOC_004306	AT1G80160	GLYI7	Lactoylglutathione lyase / glyoxalase I family protein			4.41735
XLOC_004886	AT1G10470	MEE7	response regulator 4			1.36503
XLOC_006573	AT1G44180		Peptidase M20/M25/M40 family protein			1.92867
XLOC_007159	AT1G56280	DI19	drought-induced 19			1.14004
XLOC_007577	AT1G64720	CP5	Polyketide cyclase/dehydrase and lipid transport superfamily protein			1.36553
XLOC_008020	AT1G72490					1.38969
XLOC_008574	AT2G01520	ZCE1	MLP-like protein 328			2.19124
XLOC_009608	AT2G18370		Bifunctional inhibitor/lipid-transfer protein/seed storage 2S albumin superfamily protein			3.81375
XLOC_009700	AT2G19810	OZF1	CCCH-type zinc finger family protein			2.03828
XLOC_010094	AT2G25900	ATTZF1	Zinc finger C-x8-C-x5-C-x3-H type family protein			1.32425
XLOC_010796	AT2G38230	PDX1.1	pyridoxine biosynthesis 1.1			2.76465
XLOC_010874	AT2G39705	RTFL8	ROTUNDIFOLIA like 8			1.34065
XLOC_012078	AT2G13360	SGAT	alanine:glyoxylate aminotransferase			2.58783
XLOC_012397	AT2G18360		alpha/beta-Hydrolases superfamily protein			2.08029
XLOC_013889	AT2G43590		Chitinase family protein			1.71743
XLOC_014070	AT2G46950	CYP709B2	cytochrome P450, family 709, subfamily B, polypeptide 2			2.50505
XLOC_015084	AT3G16760,AT3G16770		Tetratricopeptide repeat (TPR)-like superfamily protein			2.17445
XLOC_018437	AT3G15353	MT3	metallothionein 3			1.9645
XLOC_018784	AT3G21720	ICL	isocitrate lyase			4.6298
XLOC_019426	AT3G30775	PRODH	Methylenetetrahydrofolate reductase family protein			2.49584
XLOC_020082	AT3G48100	RR5	response regulator 5			1.95861
XLOC_020389	AT3G53160,AT3G53170	UGT73C7	UDP-glucosyl transferase 73C7			2.15541
XLOC_020692	AT3G58520,AT3G58550		Ubiquitin carboxyl-terminal hydrolase family protein			2.94964
XLOC_021196	AT4G02280	SUS3	sucrose synthase 3			4.78565
XLOC_022105	AT4G14270					1.14814
XLOC_023005	AT4G28840					2.36646
XLOC_023349	AT4G34970	ADF9	actin depolymerizing factor 9			1.95082
XLOC_025933	AT4G35750		SEC14 cytosolic factor family protein / phosphoglyceride transfer family protein			1.47121
XLOC_025953	AT4G36040	J11	Chaperone DnaJ-domain superfamily protein			1.18
XLOC_026068	AT4G38060					1.7065
XLOC_027328	AT5G21020					1.09743
XLOC_027361	AT5G22300	NIT4	nitrilase 4			3.19744
XLOC_029098	AT5G51780		basic helix-loop-helix (bHLH) DNA-binding superfamily protein			1.94219
XLOC_029590	AT5G60200	TMO6	TARGET OF MONOPTEROS 6			1.23389
XLOC_030079	AT5G02380	MT2B	metallothionein 2B			1.35778
XLOC_030271	AT5G05690	DWF3	Cytochrome P450 superfamily protein			1.33881
XLOC_032726	AT5G49360	BXL1	beta-xylosidase 1			1.49813
XLOC_033116	AT5G56550	OXS3	oxidative stress 3			1.56299
XLOC_033751	AT5G67600	WIH1				1.00841
XLOC_020404	AT3G53420	PIP2A	plasma membrane intrinsic protein 2A			-1.64558
XLOC_024672	AT4G14130	XTR7	xyloglucan endotransglucosylase/hydrolase 15			-1.48718
XLOC_008610	AT2G02130	PDF2.3	low-molecular-weight cysteine-rich 68			-1.50687
XLOC_013932	AT2G44300		Bifunctional inhibitor/lipid-transfer protein/seed storage 2S albumin superfamily protein			-1.20253
XLOC_003300	AT1G62380	ATACO2	ACC oxidase 2			-1.05605
XLOC_003863	AT1G71880	SUC1	sucrose-proton symporter 1			-1.4167
XLOC_005639	AT1G23800	ALDH2B7	aldehyde dehydrogenase 2B7			-1.47736
XLOC_005970	AT1G30750,AT1G30755					-1.79359
XLOC_006065	AT1G32100	PRR1	pinoresinol reductase 1			-1.62794
XLOC_008176	AT1G75500	WAT1	Walls Are Thin 1			-1.02239
XLOC_009636	AT2G18800	XTH21	xyloglucan endotransglucosylase/hydrolase 21			-3.22413
XLOC_010212	AT2G28190	CZSOD2	copper/zinc superoxide dismutase 2			-1.00886
XLOC_010451	AT2G32300	UCC1	uclacyanin 1			-1.64114
XLOC_011206	AT2G45290		Transketolase			-1.85412
XLOC_013095	AT2G30210	LAC3	laccase 3			-1.59472
XLOC_013495	AT2G36880	MAT3	methionine adenosyltransferase 3			-1.03978
XLOC_015540	AT3G23730	XTH16	xyloglucan endotransglucosylase/hydrolase 16			-2.26749
XLOC_015545	AT3G23800	SBP3	selenium-binding protein 3			-1.70146
XLOC_018861	AT3G23090		TPX2 (targeting protein for Xklp2) protein family			-1.90873
XLOC_019564	AT3G32980		Peroxidase superfamily protein			-1.06037
XLOC_022171	AT4G15160		Bifunctional inhibitor/lipid-transfer protein/seed storage 2S albumin superfamily protein			-2.41387
XLOC_022623	AT4G22212		Arabidopsis defensin-like protein			-1.70517
XLOC_023288	AT4G34050	CCoAOMT1	S-adenosyl-L-methionine-dependent methyltransferases superfamily protein			-1.13428
XLOC_024319	AT4G08770	Prx37	Peroxidase superfamily protein			-1.7641
XLOC_024571	AT4G12880	ENODL19	early nodulin-like protein 19			-1.39798
XLOC_025076	AT4G20210		Terpenoid cyclases/Protein prenyltransferases superfamily protein			-1.13742
XLOC_025148	AT4G21830,AT4G21840	MSRB7	methionine sulfoxide reductase B7			-1.54735
XLOC_025149	AT4G21850	MSRB9	methionine sulfoxide reductase B9			-1.07643
XLOC_026714	AT5G09440	EXL4	EXORDIUM like 4			-2.12466
XLOC_027444	AT5G23830		MD-2-related lipid recognition domain-containing protein			-1.06661
XLOC_027445	AT5G23840		MD-2-related lipid recognition domain-containing protein			-2.46217
XLOC_027967	AT5G33355		Defensin-like (DEFL) family protein			-3.54487
XLOC_028268	AT5G38005		other RNA			-2.71209
XLOC_030680	AT5G13870	XTH5	xyloglucan endotransglucosylase/hydrolase 5			-1.84651
