# Supplementary material for: Genetic dissection of the Arabidopsis spaceflight transcriptome: Are some responses dispensable for the physiological adaptation of plants to spaceflight?
Source: PLoS One. 2017 Jun 29;12(6):e0180186. doi: 10.1371/journal.pone.0180186 (PMC5491145; doi:10.1371/journal.pone.0180186)
Supplement: S4 Table — (XLSX) [file pone.0180186.s004.xlsx]

## Sheet: Genotype_LT_GC trim_annot
	Ground Control - Light			log2 (fold change)
gene_id	gene	Alias	Full name	Col : PhyD	Col : WS	PhyD : WS
XLOC_002578	AT1G49570		Peroxidase superfamily protein	3.03952	2.13164
XLOC_010963	AT2G41100	TCH3	Calcium-binding EF hand family protein	3.3501	2.39345
XLOC_012918	AT2G27140		HSP20-like chaperones superfamily protein	1.33952	1.14175
XLOC_019066	AT3G26510		Octicosapeptide/Phox/Bem1p family protein	1.47629	1.0743
XLOC_024876	AT4G17030	EXPR	expansin-like B1	2.77426	1.82689
XLOC_029195	AT5G53450	ORG1	OBP3-responsive gene 1	1.31182	1.73234
XLOC_004525	AT1G04270	RPS15	cytosolic ribosomal protein S15		1.0311	1.0737
XLOC_005721	AT1G25510		Eukaryotic aspartyl protease family protein		1.21753	1.42137
XLOC_006014	AT1G31340	RUB1	related to ubiquitin 1		1.07619	1.4649
XLOC_006681	AT1G48070		Thioredoxin superfamily protein		2.38921	2.74032
XLOC_006804	AT1G50290,AT1G50300				2.80095	2.52788
XLOC_009026	AT2G07708				1.45068	1.41113
XLOC_009636	AT2G18800	XTH21	xyloglucan endotransglucosylase/hydrolase 21		1.79308	1.67868
XLOC_010660	AT2G35810				1.53538	1.78217
XLOC_010955	AT2G40960		Single-stranded nucleic acid binding R3H protein		3.83103	3.80339
XLOC_012223	AT2G15560,AT2G15570		Putative endonuclease or glycosyl hydrolase		2.42561	2.45907
XLOC_015571	AT3G24255		RNA-directed DNA polymerase (reverse transcriptase)-related family protein		7.08093	7.53175
XLOC_016401	AT3G43670		Copper amine oxidase family protein		1.56414	2.03807
XLOC_016495	AT3G44790,AT3G44800		TRAF-like family protein		5.80621	7.33187
XLOC_020040	AT3G47300	SELT	SELT-like protein precursor		1.52635	1.51608
XLOC_021144	AT4G01525.1	SADHU5-1	transposable element gene		3.1407	2.95472
XLOC_022306	AT4G16980		arabinogalactan-protein family		3.1436	4.51641
XLOC_022623	AT4G22212		Arabidopsis defensin-like protein		1.80922	1.49892
XLOC_023145	AT4G31380	FLP1	FPF1-like protein 1		3.89843	1.48097
XLOC_024319	AT4G08770	Prx37	Peroxidase superfamily protein		1.09695	1.51817
XLOC_024858	AT4G16770		2-oxoglutarate (2OG) and Fe(II)-dependent oxygenase superfamily protein		1.88118	2.33345
XLOC_026569	AT5G06390	FLA17	FASCICLIN-like arabinogalactan protein 17 precursor		2.96347	2.75723
XLOC_030073	AT5G02150	Fes1C	Fes1C		1.29985	1.55992
XLOC_031055	AT5G20620	UBQ4	ubiquitin 4		1.19834	1.32435
XLOC_032645	AT5G48100	TT10	Laccase/Diphenol oxidase family protein		1.942	1.66679
XLOC_000507	AT1G10300		Nucleolar GTP-binding protein		1.91309
XLOC_000560	AT1G11185		other RNA		1.50234
XLOC_000607	AT1G11870	SRS	Seryl-tRNA synthetase		1.3662
XLOC_000913	AT1G17170	GSTU24	glutathione S-transferase TAU 24		1.22268
XLOC_001811	AT1G32583				1.85523
XLOC_001910	AT1G34180	NAC016	NAC domain containing protein 16		3.15555
XLOC_002366	AT1G44970		Peroxidase superfamily protein		1.51621
XLOC_003403	AT1G64100,AT1G64105		pentatricopeptide (PPR) repeat-containing protein		1.5346
XLOC_003576	AT1G67105		other RNA		1.52191
XLOC_003582	AT1G67150		Plant protein of unknown function (DUF247)		2.73462
XLOC_004240	AT1G78850,AT1G78860		D-mannose binding lectin protein with Apple-like carbohydrate-binding domain		2.21476
XLOC_004526	AT1G04280		P-loop containing nucleoside triphosphate hydrolases superfamily protein		1.13374
XLOC_005722	AT1G25530		Transmembrane amino acid transporter family protein		1.24637
XLOC_007377	AT1G61420,AT1G61430		S-locus lectin protein kinase family protein		1.73638
XLOC_007381	AT1G61490,AT1G61500		S-locus lectin protein kinase family protein		1.86283
XLOC_007666	AT1G66173		other RNA		1.60709
XLOC_007884	AT1G69840		SPFH/Band 7/PHB domain-containing membrane-associated protein family		1.40108
XLOC_007901	AT1G70080		Terpenoid cyclases/Protein prenyltransferases superfamily protein		4.16646
XLOC_008608	AT2G02100	PDF2.2	low-molecular-weight cysteine-rich 69		1.2493
XLOC_009310	AT2G13665		other RNA		2.52818
XLOC_010185	AT2G27550	ATC	centroradialis		1.29727
XLOC_010327	AT2G30140		UDP-Glycosyltransferase superfamily protein		2.02435
XLOC_010443	AT2G32190				1.8956
XLOC_011572	AT2G04230		FBD, F-box and Leucine Rich Repeat domains containing protein		2.41808
XLOC_012871	AT2G26400	ATARD3	acireductone dioxygenase 3		2.12141
XLOC_012989	AT2G28400		Protein of unknown function, DUF584		1.3767
XLOC_013892	AT2G43620		Chitinase family protein		4.16203
XLOC_014783	AT3G11930		Adenine nucleotide alpha hydrolases-like superfamily protein		1.07146
XLOC_015220	AT3G18980	ETP1	EIN2 targeting protein1		1.28728
XLOC_015751	AT3G27420				1.03053
XLOC_016482	AT3G44716				4.10824
XLOC_016598	AT3G46480		2-oxoglutarate (2OG) and Fe(II)-dependent oxygenase superfamily protein		2.13479
XLOC_016795	AT3G49780	PSK4	phytosulfokine 4 precursor		1.75153
XLOC_017316	AT3G58800,AT3G58810				1.43031
XLOC_017590	AT3G01290	HIR2	SPFH/Band 7/PHB domain-containing membrane-associated protein family		1.16011
XLOC_017679	AT3G02850	SKOR	STELAR K+ outward rectifier		1.4486
XLOC_018156	AT3G10930				2.06318
XLOC_018437	AT3G15353	MT3	metallothionein 3		1.33278
XLOC_019165	AT3G27884		other RNA		2.10533
XLOC_020121	AT3G48700	CXE13	carboxyesterase 13		1.84381
XLOC_021685	AT4G08093				4.27368
XLOC_021871	AT4G10310	HKT1	high-affinity K+ transporter 1		3.02313
XLOC_022429	AT4G19020	CMT2	chromomethylase 2		1.21667
XLOC_022746	AT4G24420		RNA-binding (RRM/RBD/RNP motifs) family protein		3.9747
XLOC_024630	AT4G13560	UNE15	Late embryogenesis abundant protein (LEA) family protein		5.52753
XLOC_025379	AT4G25700	chy1	beta-hydroxylase 1		2.1254
XLOC_025642	AT4G30460		glycine-rich protein		1.05573
XLOC_026745	AT5G09980	PROPEP4	elicitor peptide 4 precursor		1.08127
XLOC_026844	AT5G11920	cwINV6	6-&1-fructan exohydrolase		2.40015
XLOC_027118	AT5G17350				2.61027
XLOC_027431	AT5G23570	SGS3	XS domain-containing protein / XS zinc finger domain-containing protein-related		2.30314
XLOC_027753	AT5G28626.1	SADHU1-3	transposable element gene		2.56818
XLOC_028152	AT5G35935.1		transposable element gene		1.33421
XLOC_028456	AT5G41280,AT5G41290		Receptor-like protein kinase-related family protein		1.67205
XLOC_028683	AT5G44582				1.72025
XLOC_028684	AT5G44585,AT5G44590				1.09417
XLOC_031070	AT5G20830	SUS1	sucrose synthase 1		1.94934
XLOC_031890	AT5G36240		zinc knuckle (CCHC-type) family protein		2.97035
XLOC_031950	AT5G36925				4.52259
XLOC_032007	AT5G37790		Protein kinase superfamily protein		1.05203
XLOC_032189	AT5G40590		Cysteine/Histidine-rich C1 domain family protein		1.8458
XLOC_001146	AT1G21140		Vacuolar iron transporter (VIT) family protein	-2.17574	-1.90896
XLOC_013889	AT2G43590		Chitinase family protein	-2.05623	-3.15843
XLOC_015792	AT3G28050		nodulin MtN21 /EamA-like transporter family protein	-1.65638	-2.17952
XLOC_020907	AT3G62040		Haloacid dehalogenase-like hydrolase (HAD) superfamily protein	-1.62088	-2.40654
XLOC_030225	AT5G04950	NAS1	nicotianamine synthase 1	-2.30618	-3.56896
XLOC_010633	AT2G35380		Peroxidase superfamily protein	2.13635	-2.53018	-4.69022
XLOC_012078	AT2G13360	SGAT	alanine:glyoxylate aminotransferase	1.35346	-1.12606	-2.50298
XLOC_000140	AT1G03430	AHP5	histidine-containing phosphotransfer factor 5		-1.95674	-1.85412
XLOC_000638	AT1G12390		Cornichon family protein		-1.96699	-1.85504
XLOC_000914	AT1G17180	GSTU25	glutathione S-transferase TAU 25		-1.09108	-1.09725
XLOC_001199	AT1G22065				-1.37759	-1.70471
XLOC_001300	AT1G23935,AT1G23940				-8.37104	-8.23124
XLOC_001407	AT1G26470				-1.26772	-1.2144
XLOC_002745	AT1G52618,AT1G52620				-4.95427	-4.76495
XLOC_003553	AT1G66590	COX19-1	cytochrome c oxidase 19-1		-4.10507	-4.23173
XLOC_003557	AT1G66725	MIR163	MIR163; miRNA		-3.26721	-3.70524
XLOC_004761	AT1G08230	GAT1	Transmembrane amino acid transporter family protein		-1.92404	-1.98724
XLOC_004935	AT1G11280		S-locus lectin protein kinase family protein		-2.25074	-2.45007
XLOC_005647	AT1G23950		Protein of unknown function (DUF626)		-6.36789	-6.68004
XLOC_006759	AT1G49500				-1.20401	-1.17325
XLOC_007202	AT1G57860		Translation protein SH3-like family protein		-1.8074	-1.70253
XLOC_007283	AT1G60010				-1.60345	-1.54871
XLOC_007669	AT1G66200	GSR2	glutamine synthase clone F11		-2.24317	-1.36535
XLOC_007686	AT1G66500		Pre-mRNA cleavage complex II		-1.79976	-2.44325
XLOC_008070	AT1G73490		RNA-binding (RRM/RBD/RNP motifs) family protein		-6.59818	-6.65786
XLOC_008575	AT2G01530	ZCE2	MLP-like protein 329		-1.35139	-1.50235
XLOC_008818	AT2G05380	GRP3S	glycine-rich protein 3 short isoform		-2.37708	-2.9212
XLOC_008874	AT2G06025		Acyl-CoA N-acyltransferases (NAT) superfamily protein		-2.9416	-3.02581
XLOC_009781	AT2G21045		Rhodanese/Cell cycle control phosphatase superfamily protein		-2.53382	-2.42978
XLOC_010118	AT2G26355		other RNA		-1.51307	-2.0953
XLOC_010805	AT2G38380		Peroxidase superfamily protein		-1.76826	-2.00869
XLOC_010869	AT2G39570,AT2G39580	ACR9	ACT domain-containing protein		-1.32021	-1.49318
XLOC_012178	AT2G14878				-1.73872	-2.10832
XLOC_012848	AT2G25980		Mannose-binding lectin superfamily protein		-1.35939	-1.67572
XLOC_013658	AT2G39700	EXPA4	expansin A4		-1.82993	-1.21662
XLOC_014731	AT3G10985	WI12	senescence associated gene 20		-1.56191	-1.60502
XLOC_015474	AT3G22890	APS1	ATP sulfurylase 1		-1.00065	-1.32694
XLOC_015609	AT3G24890,AT3G24929,AT3G25013	VAMP728	vesicle-associated membrane protein 728		-5.45286	-5.83897
XLOC_016310	AT3G42806.1		transposable element gene		-2.65126	-3.08909
XLOC_018058	AT3G09260	PYK10	Glycosyl hydrolase superfamily protein		-2.13211	-2.05142
XLOC_018059	AT3G09270	GSTU8	glutathione S-transferase TAU 8		-5.51265	-5.47342
XLOC_018470	AT3G15950	NAI2	DNA topoisomerase-related		-1.18994	-1.30547
XLOC_018932	AT3G24300	ATAMT1;3	ammonium transporter 1;3		-2.27239	-2.27748
XLOC_019009	AT3G25717	RTFL16	ROTUNDIFOLIA like 16		-1.93943	-1.8635
XLOC_019352	AT3G30122				-4.29506	-4.724
XLOC_020083	AT3G48115		other RNA		-1.03857	-1.64239
XLOC_020099	AT3G48360	BT2	BTB and TAZ domain protein 2		-1.86973	-2.4932
XLOC_020172	AT3G49601				-1.12697	-1.29792
XLOC_020629	AT3G57520	SIP2	seed imbibition 2		-3.2121	-1.82435
XLOC_021675	AT4G08035		other RNA		-1.91425	-2.21041
XLOC_023619	AT4G39955		alpha/beta-Hydrolases superfamily protein		-1.32056	-1.49712
XLOC_023777	AT4G02270	RHS13	root hair specific 13		-3.33172	-2.96931
XLOC_024764	AT4G15340	PEN1	pentacyclic triterpene synthase 1		-3.15695	-3.23991
XLOC_025089	AT4G20460,AT4G20470,AT4G20480		NAD(P)-binding Rossmann-fold superfamily protein		-1.7439	-2.00772
XLOC_026282	AT5G01610		Protein of unknown function, DUF538		-1.61222	-1.84225
XLOC_027142	AT5G17870	PSRP6	plastid-specific 50S ribosomal protein 6		-1.84345	-1.54002
XLOC_027396	AT5G23010,AT5G23020	MAM1	methylthioalkylmalate synthase 1		-2.43674	-2.73816
XLOC_027445	AT5G23840		MD-2-related lipid recognition domain-containing protein		-2.60531	-2.98041
XLOC_027641	AT5G27350	SFP1	Major facilitator superfamily protein		-1.94527	-2.52091
XLOC_027723	AT5G28350		Quinoprotein amine dehydrogenase, beta chain-like; RIC1-like guanyl-nucleotide exchange factor		-4.09161	-4.43797
XLOC_028282	AT5G38200		Class I glutamine amidotransferase-like superfamily protein		-1.23656	-1.42356
XLOC_028592	AT5G43150				-1.79005	-1.10127
XLOC_028703	AT5G44910,AT5G44920		Toll-Interleukin-Resistance (TIR) domain family protein		-2.46978	-2.83922
XLOC_028791	AT5G46510,AT5G46520		Disease resistance protein (TIR-NBS-LRR class) family		-4.60464	-5.57605
XLOC_028792	AT5G46530		AWPM-19-like family protein		-1.99194	-2.10814
XLOC_029087	AT5G51620		Uncharacterised protein family (UPF0172)		-6.48169	-6.54398
XLOC_029412	AT5G56910		Proteinase inhibitor I25, cystatin, conserved region		-3.1447	-3.47225
XLOC_029446	AT5G57625		CAP (Cysteine-rich secretory proteins, Antigen 5, and Pathogenesis-related 1 protein) superfamily protein		-2.06285	-2.36912
XLOC_029730	AT5G62720		Integral membrane HPP family protein		-2.6998	-2.45088
XLOC_029974	AT5G66985				-1.32767	-1.57742
XLOC_029995	AT5G67400	RHS19	root hair specific 19		-4.57816	-3.7749
XLOC_030135	AT5G03380		Heavy metal transport/detoxification superfamily protein		-1.35913	-1.48713
XLOC_030323	AT5G06630,AT5G06640		proline-rich extensin-like family protein		-7.06973	-5.86844
XLOC_032466	AT5G45113		mitochondrial transcription termination factor-related / mTERF-related		-3.19174	-3.59753
XLOC_033282	AT5G59530		2-oxoglutarate (2OG) and Fe(II)-dependent oxygenase superfamily protein		-2.36705	-3.12938
XLOC_033521	AT5G63760	ATARI15	RING/U-box superfamily protein		-1.96294	-1.91468
XLOC_000415	AT1G08650	PPCK1	phosphoenolpyruvate carboxylase kinase 1		-1.15382
XLOC_000735	AT1G13950	ELF5A-1	eukaryotic elongation factor 5A-1		-1.17689
XLOC_000874	AT1G16500				-2.65815
XLOC_001314	AT1G24240		Ribosomal protein L19 family protein		-1.32946
XLOC_001460	AT1G27130,AT1G27140	GSTU13	glutathione S-transferase tau 13		-1.19638
XLOC_001570	AT1G28850,AT1G28860,AT1G28870,AT1G28880,AT1G28890,AT1G28900		pre-tRNA		-7.87578
XLOC_002025	AT1G35720	OXY5	annexin 1		-1.50518
XLOC_002354	AT1G44810		DNA-binding storekeeper protein-related transcriptional regulator		-1.11135
XLOC_002878	AT1G54890		Late embryogenesis abundant (LEA) protein-related		-1.22562
XLOC_003863	AT1G71880	SUC1	sucrose-proton symporter 1		-1.71076
XLOC_004143	AT1G76990	ACR3	ACT domain repeat 3		-1.21926
XLOC_004380	AT1G01470	LSR3	Late embryogenesis abundant protein		-1.58083
XLOC_004886	AT1G10470	MEE7	response regulator 4		-1.15012
XLOC_006083	AT1G32450	NRT1.5	nitrate transporter 1.5		-1.20757
XLOC_006252	AT1G35320				-2.75125
XLOC_006587	AT1G44800		nodulin MtN21 /EamA-like transporter family protein		-1.05359
XLOC_007580	AT1G64780	ATAMT1;2	ammonium transporter 1;2		-1.61598
XLOC_008574	AT2G01520	ZCE1	MLP-like protein 328		-2.04656
XLOC_008825	AT2G05440	GRP9	GLYCINE RICH PROTEIN 9		-2.67527
XLOC_011108	AT2G43670		Carbohydrate-binding X8 domain superfamily protein		-1.92884
XLOC_011609	AT2G04800				-7.22122
XLOC_014207	AT3G01345		Expressed protein		-5.17083
XLOC_014793	AT3G12170		Chaperone DnaJ-domain superfamily protein		-2.16612
XLOC_015600	AT3G24770	CLE41	CLAVATA3/ESR-RELATED 41		-1.52066
XLOC_016717	AT3G48340	CEP2	Cysteine proteinases superfamily protein		-1.71283
XLOC_016721	AT3G48380		Peptidase C78, ubiquitin fold modifier-specific peptidase 1/ 2		-1.0644
XLOC_016866	AT3G50970	XERO2	dehydrin family protein		-2.18168
XLOC_017609	AT3G01420	PADOX-1	Peroxidase superfamily protein		-1.29161
XLOC_018428	AT3G15250				-2.2758
XLOC_018434	AT3G15340	PPI2	proton pump interactor 2		-1.68337
XLOC_018830	AT3G22560,AT3G22570		Acyl-CoA N-acyltransferases (NAT) superfamily protein		-5.63996
XLOC_019426	AT3G30775	PRODH	Methylenetetrahydrofolate reductase family protein		-1.26011
XLOC_019909	AT3G45443				-2.31195
XLOC_020935	AT3G62460		Putative endonuclease or glycosyl hydrolase		-3.95364
XLOC_021053	AT4G00030,AT4G00040		Plastid-lipid associated protein PAP / fibrillin family protein		-3.8469
XLOC_022288	AT4G16710		glycosyltransferase family protein 28		-1.33943
XLOC_022818	AT4G25820	XTR9	xyloglucan endotransglucosylase/hydrolase 14		-4.61156
XLOC_024550	AT4G12510		Bifunctional inhibitor/lipid-transfer protein/seed storage 2S albumin superfamily protein		-1.1705
XLOC_024813	AT4G16162		Leucine-rich repeat (LRR) family protein		-5.38407
XLOC_025082	AT4G20330		Transcription initiation factor TFIIE, beta subunit		-1.26887
XLOC_027232	AT5G19250		Glycoprotein membrane precursor GPI-anchored		-1.69212
XLOC_028473	AT5G41600	RTNLB4	VIRB2-interacting protein 3		-1.50741
XLOC_028840	AT5G47240	NUDT8	nudix hydrolase homolog 8		-1.44469
XLOC_029014	AT5G50200	WR3	nitrate transmembrane transporters		-1.85211
XLOC_030872	AT5G17460				-1.43358
XLOC_032763	AT5G50120		Transducin/WD40 repeat-like superfamily protein		-1.87778
XLOC_033092	AT5G56080	NAS2	nicotianamine synthase 2		-3.5493
XLOC_000120	AT1G03090	MCCA	methylcrotonyl-CoA carboxylase alpha chain, mitochondrial / 3-methylcrotonyl-CoA carboxylase 1 (MCCA)	1.21507		-1.23087
XLOC_003581	AT1G67148			1.39979		-1.32192
XLOC_004118	AT1G76590		PLATZ transcription factor family protein	1.25083		-1.33642
XLOC_004457	AT1G02930	GSTF6	glutathione S-transferase 6	3.04589		-2.71027
XLOC_009896	AT2G22860	PSK2	phytosulfokine 2 precursor	1.81013		-1.02537
XLOC_014694	AT3G10340	PAL4	phenylalanine ammonia-lyase 4	1.05789		-1.20056
XLOC_014951	AT3G14680	CYP72A14	cytochrome P450, family 72, subfamily A, polypeptide 14	1.65394		-2.49203
XLOC_020290	AT3G51600	LTP5	lipid transfer protein 5	5.02376		-4.96893
XLOC_020569	AT3G56400	WRKY70	WRKY DNA-binding protein 70	1.33975		-1.25869
XLOC_023208	AT4G32480		Protein of unknown function (DUF506)	1.40727		-1.60475
XLOC_025629	AT4G30270	XTH24	xyloglucan endotransglucosylase/hydrolase 24	2.24943		-1.74087
XLOC_025972	AT4G36430		Peroxidase superfamily protein	3.51887		-2.50309
XLOC_031850	AT5G35735		Auxin-responsive family protein	2.56134		-1.44909
XLOC_000497	AT1G10070	BCAT-2	branched-chain amino acid transaminase 2	2.23272
XLOC_000977	AT1G18300	NUDT4	nudix hydrolase homolog 4	2.15751
XLOC_001031	AT1G19180	TIFY10A	jasmonate-zim-domain protein 1	1.21549
XLOC_004026	AT1G74930	ORA47	Integrase-type DNA-binding superfamily protein	2.22997
XLOC_004852	AT1G09932		Phosphoglycerate mutase family protein	1.7062
XLOC_005426	AT1G20160	ATSBT5.2	Subtilisin-like serine endopeptidase family protein	1.59836
XLOC_005506	AT1G21520			2.70367
XLOC_008074	AT1G73540	NUDT21	nudix hydrolase homolog 21	1.52557
XLOC_009339	AT2G14210	ANR1	AGAMOUS-like 44	2.51106
XLOC_010158	AT2G27080		Late embryogenesis abundant (LEA) hydroxyproline-rich glycoprotein family	1.81702
XLOC_010214	AT2G28210	ATACA2	alpha carbonic anhydrase 2	3.58286
XLOC_010807	AT2G38400	AGT3	alanine:glyoxylate aminotransferase 3	1.12313
XLOC_010816	AT2G38530	LTP2	lipid transfer protein 2	3.88837
XLOC_012381	AT2G18150		Peroxidase superfamily protein	2.90295
XLOC_012837	AT2G25735			2.58292
XLOC_013740	AT2G41010	CAMBP25	calmodulin (CAM)-binding protein of 25 kDa	1.7329
XLOC_015307	AT3G20380		TRAF-like family protein	1.45944
XLOC_015676	AT3G26100		Regulator of chromosome condensation (RCC1) family protein	1.23145
XLOC_017165	AT3G55980	SZF1	salt-inducible zinc finger 1	1.84104
XLOC_017250	AT3G57450			1.26378
XLOC_017389	AT3G60140	SRG2	Glycosyl hydrolase superfamily protein	1.90096
XLOC_017976	AT3G07420	SYNC2_ARATH	asparaginyl-tRNA synthetase 2	1.8792
XLOC_019820	AT3G44260	CAF1a	Polynucleotidyl transferase, ribonuclease H-like superfamily protein	3.06942
XLOC_021637	AT4G07820		CAP (Cysteine-rich secretory proteins, Antigen 5, and Pathogenesis-related 1 protein) superfamily protein	2.31243
XLOC_022000	AT4G12545,AT4G12550		Bifunctional inhibitor/lipid-transfer protein/seed storage 2S albumin superfamily protein	1.32061
XLOC_022501	AT4G20390		Uncharacterised protein family (UPF0497)	3.07897
XLOC_023713	AT4G01250	WRKY22	WRKY family transcription factor	1.51729
XLOC_024612	AT4G13300	TPS13	terpenoid synthase 13	1.72919
XLOC_025467	AT4G27280		Calcium-binding EF-hand family protein	1.27108
XLOC_026758	AT5G10210			1.82904
XLOC_026996	AT5G15120		Protein of unknown function (DUF1637)	2.02647
XLOC_029266	AT5G54490	PBP1	pinoid-binding protein 1	1.61408
XLOC_029570	AT5G59820	ZAT12	C2H2-type zinc finger family protein	2.06915
XLOC_033692	AT5G66650		Protein of unknown function (DUF607)	1.52081
XLOC_015055	AT3G16240	TIP2;1	delta tonoplast integral protein	-1.27733		1.1016
XLOC_017699	AT3G03130			-1.66286		1.43658
XLOC_003725	AT1G69530	EXPA1	expansin A1	-1.23782
XLOC_008130	AT1G74500	TMO7	activation-tagged BRI1(brassinosteroid-insensitive 1)-suppressor 1	-1.19877
XLOC_020553	AT3G56090	FER3	ferritin 3	-1.24182
XLOC_022624	AT4G22214		Defensin-like (DEFL) family protein	-3.47452
XLOC_002528	AT1G48750		Bifunctional inhibitor/lipid-transfer protein/seed storage 2S albumin superfamily protein			1.48152
XLOC_002603	AT1G50060		CAP (Cysteine-rich secretory proteins, Antigen 5, and Pathogenesis-related 1 protein) superfamily protein			1.51612
XLOC_005428	AT1G20190	EXPA11	expansin 11			1.04924
XLOC_008213	AT1G76160	sks5	SKU5 similar 5			1.05484
XLOC_012155	AT2G14475,AT2G14490					7.14103
XLOC_014416	AT3G05150		Major facilitator superfamily protein			1.66714
XLOC_014607	AT3G08890		Protein of unknown function, DUF538			1.28778
XLOC_015540	AT3G23730	XTH16	xyloglucan endotransglucosylase/hydrolase 16			1.62218
XLOC_020434	AT3G53980		Bifunctional inhibitor/lipid-transfer protein/seed storage 2S albumin superfamily protein			1.09032
XLOC_020599	AT3G57010		Calcium-dependent phosphotriesterase superfamily protein			1.15572
XLOC_024540	AT4G12400	Hop3	stress-inducible protein, putative			1.54781
XLOC_025804	AT4G33260,AT4G33270	CDC20.2	Transducin family protein / WD-40 repeat family protein			1.03486
XLOC_028724	AT5G45210		Disease resistance protein (TIR-NBS-LRR class) family			1.8421
XLOC_030680	AT5G13870	XTH5	xyloglucan endotransglucosylase/hydrolase 5			1.76268
XLOC_030856	AT5G17150,AT5G17160		Cystatin/monellin superfamily protein			1.16323
XLOC_031214	AT5G24060		Pentatricopeptide repeat (PPR) superfamily protein			2.31356
XLOC_032652	AT5G48230	EMB1276	acetoacetyl-CoA thiolase 2			1.16546
XLOC_001245	AT1G22885					-1.16241
XLOC_002334	AT1G44050		Cysteine/Histidine-rich C1 domain family protein			-2.46905
XLOC_003493	AT1G65490,AT1G65510					-1.58508
XLOC_005444	AT1G20480,AT1G20490		AMP-dependent synthetase and ligase family protein			-2.17615
XLOC_006253	AT1G35350		EXS (ERD1/XPR1/SYG1) family protein			-2.50757
XLOC_007642	AT1G65845					-1.31513
XLOC_007997	AT1G72070		Chaperone DnaJ-domain superfamily protein			-1.76845
XLOC_009388	AT2G14878					-1.18243
XLOC_010049	AT2G25250					-1.57887
XLOC_011081	AT2G43150		Proline-rich extensin-like family protein			-1.16891
XLOC_012658	AT2G23030	SNRK2.9	SNF1-related protein kinase 2.9			-1.52783
XLOC_014351	AT3G03870					-1.20363
XLOC_014969	AT3G14940	PPC3	phosphoenolpyruvate carboxylase 3			-1.17826
XLOC_015394	AT3G21710					-1.25921
XLOC_015831	AT3G28580		P-loop containing nucleoside triphosphate hydrolases superfamily protein			-4.05259
XLOC_015850	AT3G28910	MYB30	myb domain protein 30			-2.34445
XLOC_016730	AT3G48530	KING1	SNF1-related protein kinase regulatory subunit gamma 1			-1.03649
XLOC_016769	AT3G49220		Plant invertase/pectin methylesterase inhibitor superfamily			-1.49417
XLOC_017237	AT3G57230	AGL16	AGAMOUS-like 16			-1.12028
XLOC_017890	AT3G05990		Leucine-rich repeat (LRR) family protein			-1.41816
XLOC_019028	AT3G25930		Adenine nucleotide alpha hydrolases-like superfamily protein			-1.36041
XLOC_019564	AT3G32980		Peroxidase superfamily protein			-1.24443
XLOC_021399	AT4G04830	MSRB5	methionine sulfoxide reductase B5			-1.50794
XLOC_022453	AT4G19500		nucleoside-triphosphatases;transmembrane receptors;nucleotide binding;ATP binding			-2.94689
XLOC_022470	AT4G19840	PP2-A1	phloem protein 2-A1			-1.1282
XLOC_022817	AT4G25810	XTR6	xyloglucan endotransglycosylase 6			-1.97582
XLOC_023399	AT4G35770	SEN1	Rhodanese/Cell cycle control phosphatase superfamily protein			-2.15727
XLOC_024872	AT4G16960		Disease resistance protein (TIR-NBS-LRR class) family			-4.22979
XLOC_025295	AT4G24180	TLP1	THAUMATIN-LIKE PROTEIN 1			-1.88578
XLOC_025863	AT4G34180		Cyclase family protein			-1.21565
XLOC_026629	AT5G07440	GDH2	glutamate dehydrogenase 2			-1.11939
XLOC_026828	AT5G11580		Regulator of chromosome condensation (RCC1) family protein			-1.71781
XLOC_027967	AT5G33355		Defensin-like (DEFL) family protein			-3.25437
XLOC_030813	AT5G16370	AAE5	acyl activating enzyme 5			-1.1841
XLOC_031526	AT5G28770	BZO2H3	bZIP transcription factor family protein			-1.22142
XLOC_032472	AT5G45220		Disease resistance protein (TIR-NBS-LRR class) family			-4.05822
XLOC_033509	AT5G63595,AT5G63600	FLS4	flavonol synthase 4			-1.67104
