# Supplementary material for: Genetic dissection of the Arabidopsis spaceflight transcriptome: Are some responses dispensable for the physiological adaptation of plants to spaceflight?
Source: PLoS One. 2017 Jun 29;12(6):e0180186. doi: 10.1371/journal.pone.0180186 (PMC5491145; doi:10.1371/journal.pone.0180186)
Supplement: S5 Table — (XLSX) [file pone.0180186.s005.xlsx]

## Sheet: Genotype_LT_FLT trim_annot
	Flight - Light			log2 (fold change)
gene_id	gene	Alias	Full name	Col : PhyD	Col : WS	PhyD : WS
XLOC_014257	AT3G02240	RGF7		1.04071	2.16355	1.11485
XLOC_025022	AT4G19370		Protein of unknown function (DUF1218)	1.79714	2.8047	1.0015
XLOC_001074	AT1G20015		snoRNA	5.07931	3.52403
XLOC_001245	AT1G22885			1.02369	1.0928
XLOC_003581	AT1G67148			1.00263	1.03236
XLOC_006912	AT1G52200		PLAC8 family protein	1.10564	1.35966
XLOC_007075	AT1G54950			2.91081	3.6214
XLOC_007669	AT1G66200	GSR2	glutamine synthase clone F11	1.47413	1.24874
XLOC_009510	AT2G16750		Protein kinase protein with adenine nucleotide alpha hydrolases-like domain	1.74437	1.61627
XLOC_011743	AT2G06925	PLA2-ALPHA	Phospholipase A2 family protein	1.04736	1.08083
XLOC_013186	AT2G31585		other RNA	1.33787	1.61681
XLOC_014568	AT3G07720		Galactose oxidase/kelch repeat superfamily protein	1.10588	1.15071
XLOC_015307	AT3G20380		TRAF-like family protein	1.38721	2.17946
XLOC_018437	AT3G15353	MT3	metallothionein 3	1.1241	1.40052
XLOC_018814	AT3G22235,AT3G22240			1.32573	1.53014
XLOC_018881	AT3G23430	PHO1	phosphate 1	1.20951	1.42089
XLOC_020434	AT3G53980		Bifunctional inhibitor/lipid-transfer protein/seed storage 2S albumin superfamily protein	1.20234	1.97755
XLOC_021152	AT4G01600		GRAM domain family protein	1.12671	1.11186
XLOC_021154	AT4G01630	EXPA17	expansin A17	1.11125	1.79295
XLOC_022318	AT4G17215		Pollen Ole e 1 allergen and extensin family protein	1.19956	1.41379
XLOC_024486	AT4G11650	OSM34	osmotin 34	1.20141	1.86248
XLOC_026996	AT5G15120		Protein of unknown function (DUF1637)	1.09931	1.20825
XLOC_028152	AT5G35935.1		transposable element gene	1.54184	1.7356
XLOC_028379	AT5G39890		Protein of unknown function (DUF1637)	1.47575	1.74264
XLOC_028894	AT5G48290		Heavy metal transport/detoxification superfamily protein	1.40132	1.4285
XLOC_029974	AT5G66985			1.23675	1.3637
XLOC_032189	AT5G40590		Cysteine/Histidine-rich C1 domain family protein	1.4451	2.2743
XLOC_032355	AT5G43350	PHT1;1	phosphate transporter 1;1	1.00222	1.07414
XLOC_009636	AT2G18800	XTH21	xyloglucan endotransglucosylase/hydrolase 21	-1.65082	1.29607	2.94128
XLOC_022648	AT4G22666		Bifunctional inhibitor/lipid-transfer protein/seed storage 2S albumin superfamily protein	-1.1519	1.0166	2.16157
XLOC_000048	AT1G01750	ADF11	actin depolymerizing factor 11		1.25438	1.68686
XLOC_000222	AT1G05000	PFA-DSP1	Phosphotyrosine protein phosphatases superfamily protein		3.12181	1.77472
XLOC_000427	AT1G08830	CSD1	copper/zinc superoxide dismutase 1		1.34025	1.22088
XLOC_000560	AT1G11185		other RNA		1.38789	1.50997
XLOC_000715	AT1G13620	RGF2			1.31845	1.15213
XLOC_000831	AT1G15640				1.08149	1.07668
XLOC_000877	AT1G16590	REV7	DNA-binding HORMA family protein		1.85521	2.22433
XLOC_001146	AT1G21140		Vacuolar iron transporter (VIT) family protein		2.00206	2.04742
XLOC_001264	AT1G23150				1.65207	2.19277
XLOC_001410	AT1G26530		PIN domain-like family protein		3.03985	2.42121
XLOC_001529	AT1G28210	ATJ1	DNAJ heat shock family protein		1.3247	1.42376
XLOC_001910	AT1G34180	NAC016	NAC domain containing protein 16		1.88632	1.0131
XLOC_002528	AT1G48750		Bifunctional inhibitor/lipid-transfer protein/seed storage 2S albumin superfamily protein		3.07992	2.34703
XLOC_003403	AT1G64100,AT1G64105		pentatricopeptide (PPR) repeat-containing protein		1.76442	1.43182
XLOC_003576	AT1G67105		other RNA		1.84303	2.10289
XLOC_003582	AT1G67150		Plant protein of unknown function (DUF247)		3.08379	2.98985
XLOC_004197	AT1G78020		Protein of unknown function (DUF581)		1.66183	2.02386
XLOC_004203	AT1G78090	TPPB	trehalose-6-phosphate phosphatase		1.45483	1.66708
XLOC_004240	AT1G78850,AT1G78860		D-mannose binding lectin protein with Apple-like carbohydrate-binding domain		1.30294	1.45105
XLOC_004348	AT1G80960		F-box and Leucine Rich Repeat domains containing protein		2.36646	1.4134
XLOC_004525	AT1G04270	RPS15	cytosolic ribosomal protein S15		1.07979	1.09337
XLOC_004526	AT1G04280		P-loop containing nucleoside triphosphate hydrolases superfamily protein		1.1915	1.39567
XLOC_004527	AT1G04290,AT1G04300		Thioesterase superfamily protein		1.32787	1.17398
XLOC_004878	AT1G10370	GSTU17	Glutathione S-transferase family protein		3.29555	3.3838
XLOC_005392	AT1G19550,AT1G19570		Glutathione S-transferase family protein		1.81002	1.42198
XLOC_005740	AT1G26250		Proline-rich extensin-like family protein		3.47597	2.52468
XLOC_006014	AT1G31340	RUB1	related to ubiquitin 1		1.64559	1.44166
XLOC_006543	AT1G43790	TED6	tracheary element differentiation-related 6		1.16548	1.0646
XLOC_006804	AT1G50290,AT1G50300				3.64221	3.24546
XLOC_007198	AT1G57790		F-box family protein		1.63466	2.03683
XLOC_007327	AT1G60660	CB5LP	cytochrome B5-like protein		1.03339	1.1192
XLOC_007625	AT1G65570		Pectin lyase-like superfamily protein		1.99323	4.24633
XLOC_007659	AT1G66080				1.22706	1.06799
XLOC_007666	AT1G66173		other RNA		2.82499	2.15142
XLOC_007901	AT1G70080		Terpenoid cyclases/Protein prenyltransferases superfamily protein		2.25759	2.33728
XLOC_007952	AT1G70990		proline-rich family protein		1.68191	1.07035
XLOC_008124	AT1G74440		Protein of unknown function (DUF962)		1.21385	1.21424
XLOC_008189	AT1G75730				1.22039	1.15335
XLOC_008609	AT2G02120	PDF2.1	Scorpion toxin-like knottin superfamily protein		3.86861	1.80843
XLOC_008610	AT2G02130	PDF2.3	low-molecular-weight cysteine-rich 68		2.34342	1.63008
XLOC_009026	AT2G07708				1.23233	1.0769
XLOC_009310	AT2G13665		other RNA		2.75462	2.3311
XLOC_009453	AT2G15830				2.25363	1.40511
XLOC_010096	AT2G25950		Protein of unknown function (DUF1000)		1.52925	1.24965
XLOC_010332	AT2G30230				2.98873	2.55853
XLOC_010377	AT2G31081	CLE4	CLAVATA3/ESR-RELATED 4		1.55092	1.23474
XLOC_010635	AT2G35460		Late embryogenesis abundant (LEA) hydroxyproline-rich glycoprotein family		5.2449	3.29359
XLOC_010650	AT2G35690	ACX5	acyl-CoA oxidase 5		1.91004	1.78313
XLOC_010660	AT2G35810				1.83311	1.55264
XLOC_010955	AT2G40960		Single-stranded nucleic acid binding R3H protein		3.6855	4.1498
XLOC_011113	AT2G43720		Eukaryotic protein of unknown function (DUF842)		1.11315	1.02934
XLOC_011572	AT2G04230		FBD, F-box and Leucine Rich Repeat domains containing protein		1.92785	2.22271
XLOC_012111	AT2G13820	XYP2	Bifunctional inhibitor/lipid-transfer protein/seed storage 2S albumin superfamily protein		1.06998	1.15108
XLOC_012223	AT2G15560,AT2G15570		Putative endonuclease or glycosyl hydrolase		3.12193	2.79777
XLOC_012239	AT2G15830				2.06828	1.09729
XLOC_012334	AT2G17300				1.15557	1.69629
XLOC_012695	AT2G23600,AT2G23610	MES2	acetone-cyanohydrin lyase		1.66523	1.87562
XLOC_012845	AT2G25964,AT2G25970				1.27516	1.16133
XLOC_013019	AT2G28870				1.58488	2.06883
XLOC_013220	AT2G32180	PTAC18	plastid transcriptionally active 18		1.98144	1.70793
XLOC_013698	AT2G40300	FER4	ferritin 4		2.45716	2.88193
XLOC_014607	AT3G08890		Protein of unknown function, DUF538		1.39081	1.54731
XLOC_015493	AT3G23125	MIR173	MIR173; miRNA		4.55319	5.04948
XLOC_015540	AT3G23730	XTH16	xyloglucan endotransglucosylase/hydrolase 16		1.52372	1.49203
XLOC_015571	AT3G24255		RNA-directed DNA polymerase (reverse transcriptase)-related family protein		7.58376	6.99185
XLOC_016482	AT3G44716				5.24343	4.84665
XLOC_016495	AT3G44790,AT3G44800		TRAF-like family protein		5.23346	4.15078
XLOC_016598	AT3G46480		2-oxoglutarate (2OG) and Fe(II)-dependent oxygenase superfamily protein		2.48334	1.47131
XLOC_016797	AT3G49845	WIH3			1.06873	1.57733
XLOC_017318	AT3G58865.1	SADHU10-1	transposable element gene		1.87389	2.30946
XLOC_017935	AT3G06680		Ribosomal L29e protein family		1.77479	1.34293
XLOC_018108	AT3G10130		SOUL heme-binding family protein		2.23135	2.12319
XLOC_018597	AT3G18450		PLAC8 family protein		1.66098	1.32474
XLOC_018772	AT3G21550	DMP2	DUF679 domain membrane protein 2		1.01584	1.05626
XLOC_018828	AT3G22540		Protein of unknown function (DUF1677)		1.85371	1.11689
XLOC_019026	AT3G25905	CLE27	CLAVATA3/ESR-RELATED 27		3.23139	3.5369
XLOC_020040	AT3G47300	SELT	SELT-like protein precursor		2.16035	1.80435
XLOC_020121	AT3G48700	CXE13	carboxyesterase 13		1.38186	1.89358
XLOC_020180	AT3G49744,AT3G49750				1.12028	1.20401
XLOC_020422	AT3G53730		Histone superfamily protein		2.0729	1.81457
XLOC_021144	AT4G01525.1	SADHU5-1	transposable element gene		2.69786	2.77667
XLOC_021775	AT4G09100		RING/U-box superfamily protein		2.08979	1.73779
XLOC_021938	AT4G11360	RHA1B	RING-H2 finger A1B		2.04192	1.1628
XLOC_022198	AT4G15450		Senescence/dehydration-associated protein-related		1.38273	1.41446
XLOC_022623	AT4G22212		Arabidopsis defensin-like protein		2.48399	2.67029
XLOC_022746	AT4G24420		RNA-binding (RRM/RBD/RNP motifs) family protein		4.20907	3.92034
XLOC_022917	AT4G27435		Protein of unknown function (DUF1218)		1.16644	1.31427
XLOC_023163	AT4G31730	GDU1	glutamine dumper 1		1.11874	1.02706
XLOC_023638	AT4G00165		Bifunctional inhibitor/lipid-transfer protein/seed storage 2S albumin superfamily protein		3.44268	1.93181
XLOC_024319	AT4G08770	Prx37	Peroxidase superfamily protein		1.15307	1.01541
XLOC_024454	AT4G11080	3xHMG-box1	HMG (high mobility group) box protein		1.0454	1.13341
XLOC_024858	AT4G16770		2-oxoglutarate (2OG) and Fe(II)-dependent oxygenase superfamily protein		2.07541	1.55852
XLOC_025406	AT4G26320	AGP13	arabinogalactan protein 13		1.38593	1.61754
XLOC_026071	AT4G38100				1.3549	1.00564
XLOC_026325	AT5G02280		SNARE-like superfamily protein		1.35678	1.2464
XLOC_026344	AT5G02580		Plant protein 1589 of unknown function		1.27402	1.08138
XLOC_026528	AT5G05710		Pleckstrin homology (PH) domain superfamily protein		1.43962	1.08603
XLOC_026569	AT5G06390	FLA17	FASCICLIN-like arabinogalactan protein 17 precursor		2.26237	3.19026
XLOC_027228	AT5G19190				1.03978	1.18389
XLOC_027320	AT5G20810		SAUR-like auxin-responsive protein family		1.75045	1.9478
XLOC_027375	AT5G22580		Stress responsive A/B Barrel Domain		2.00708	2.52588
XLOC_027431	AT5G23570	SGS3	XS domain-containing protein / XS zinc finger domain-containing protein-related		2.19304	1.51486
XLOC_027753	AT5G28626.1	SADHU1-3	transposable element gene		2.70772	2.66102
XLOC_028108	AT5G35525		PLAC8 family protein		1.86747	1.77734
XLOC_028522	AT5G42235		Expressed protein		3.17979	2.31657
XLOC_028597	AT5G43210		Excinuclease ABC, C subunit, N-terminal		2.12375	1.96877
XLOC_029184	AT5G53250	ATAGP22	arabinogalactan protein 22		1.32811	1.47366
XLOC_029745	AT5G62980	FOLB2	Dihydroneopterin aldolase		1.87613	1.28228
XLOC_029778	AT5G63660	PDF2.5	Scorpion toxin-like knottin superfamily protein		1.8715	1.08418
XLOC_029847	AT5G64850				1.52532	1.61584
XLOC_030073	AT5G02150	Fes1C	Fes1C		1.5271	1.05639
XLOC_030482	AT5G10130		Pollen Ole e 1 allergen and extensin family protein		1.22479	1.66416
XLOC_030680	AT5G13870	XTH5	xyloglucan endotransglucosylase/hydrolase 5		1.35509	1.31234
XLOC_030708	AT5G14330				1.60789	1.2736
XLOC_031055	AT5G20620	UBQ4	ubiquitin 4		1.23029	1.34216
XLOC_031214	AT5G24060		Pentatricopeptide repeat (PPR) superfamily protein		2.33409	2.1583
XLOC_031390	AT5G27210		Protein of unknown function, transmembrane-40		1.2996	1.06824
XLOC_031523	AT5G28750		Bacterial sec-independent translocation protein mttA/Hcf106		1.40774	1.10784
XLOC_031890	AT5G36240		zinc knuckle (CCHC-type) family protein		4.07739	4.08107
XLOC_031950	AT5G36925				3.11587	2.4723
XLOC_032748	AT5G49800		Polyketide cyclase/dehydrase and lipid transport superfamily protein		1.22486	2.1791
XLOC_033083	AT5G55896,AT5G55896.1		transposable element gene		2.20919	1.85625
XLOC_033141	AT5G57000				1.14138	1.13616
XLOC_033253	AT5G59080				1.94654	1.66781
XLOC_033336	AT5G60490	FLA12	FASCICLIN-like arabinogalactan-protein 12		1.90708	2.88918
XLOC_033539	AT5G64080	XYP1	Bifunctional inhibitor/lipid-transfer protein/seed storage 2S albumin superfamily protein		1.15817	1.13025
XLOC_033703	AT5G66840		SAP domain-containing protein		2.03912	2.48711
XLOC_000697	AT1G13270	MAP1C	methionine aminopeptidase 1B		1.2817
XLOC_001086	AT1G20140	SK4	SKP1-like 4		1.00781
XLOC_001189	AT1G21930				1.04914
XLOC_001398	AT1G26250		Proline-rich extensin-like family protein		2.62427
XLOC_001509	AT1G27950	LTPG1	glycosylphosphatidylinositol-anchored lipid protein transfer 1		2.97623
XLOC_001726	AT1G31170	SRX	sulfiredoxin		1.47711
XLOC_002469	AT1G47820				1.05151
XLOC_002592	AT1G49860,AT1G49870	GSTF14	glutathione S-transferase (class phi) 14		3.21776
XLOC_002903	AT1G55205				1.08819
XLOC_003231	AT1G61224,AT1G61226	MIR842A	MIR842a; miRNA		1.01146
XLOC_003261	AT1G61795		PAK-box/P21-Rho-binding family protein		1.04428
XLOC_003278	AT1G62040	ATG8C	Ubiquitin-like superfamily protein		1.0954
XLOC_003887	AT1G72230		Cupredoxin superfamily protein		1.11179
XLOC_003955	AT1G73620		Pathogenesis-related thaumatin superfamily protein		1.08013
XLOC_004015	AT1G74700	TRZ1	tRNAse Z1		1.06615
XLOC_004355	AT1G01060	LHY1	Homeodomain-like superfamily protein		1.97451
XLOC_004383	AT1G01610	GPAT4	glycerol-3-phosphate acyltransferase 4		3.35782
XLOC_004454	AT1G02900	RALFL1	rapid alkalinization factor 1		1.15906
XLOC_004796	AT1G08880	HTA5	Histone superfamily protein		1.0669
XLOC_004823	AT1G09415,AT1G09420	NIMIN-3	NIM1-interacting 3		3.52051
XLOC_005599	AT1G23140		Calcium-dependent lipid-binding (CaLB domain) family protein		1.86225
XLOC_006681	AT1G48070		Thioredoxin superfamily protein		2.27413
XLOC_006905	AT1G52130		Mannose-binding lectin superfamily protein		1.98127
XLOC_006965	AT1G53030		Cytochrome C oxidase copper chaperone (COX17)		1.12183
XLOC_007259	AT1G59640	ZCW32	BIG PETAL P		1.03805
XLOC_007385	AT1G61560	MLO6	Seven transmembrane MLO family protein		1.82958
XLOC_007864	AT1G69550		disease resistance protein (TIR-NBS-LRR class)		1.82559
XLOC_008295	AT1G77540,AT1G77550		Acyl-CoA N-acyltransferases (NAT) superfamily protein		1.05776
XLOC_008608	AT2G02100	PDF2.2	low-molecular-weight cysteine-rich 69		1.63765
XLOC_008632	AT2G02510		NADH dehydrogenase (ubiquinone)s		1.00643
XLOC_008693	AT2G03505		Carbohydrate-binding X8 domain superfamily protein		1.45811
XLOC_008869	AT2G05995		other RNA		3.08345
XLOC_009830	AT2G22000	PROPEP6	elicitor peptide 6 precursor		1.10161
XLOC_009836	AT2G22080				1.26179
XLOC_010040	AT2G25060	ENODL14	early nodulin-like protein 14		1.22605
XLOC_010410	AT2G31585		other RNA		1.36998
XLOC_010426	AT2G31940				1.88752
XLOC_010443	AT2G32190				1.37365
XLOC_010641	AT2G35585				2.02733
XLOC_010831	AT2G38780				1.40214
XLOC_010865	AT2G39500				1.11159
XLOC_011290	AT2G46690		SAUR-like auxin-responsive protein family		1.42928
XLOC_012140	AT2G14260,AT2G14285	PIP	proline iminopeptidase		1.02162
XLOC_012510	AT2G20480				1.11644
XLOC_012515	AT2G20562				1.51622
XLOC_013184	AT2G31570	GPX2	glutathione peroxidase 2		1.13123
XLOC_013195	AT2G31730		basic helix-loop-helix (bHLH) DNA-binding superfamily protein		1.34634
XLOC_013425	AT2G35733,AT2G35736				1.09462
XLOC_013809	AT2G42110				1.0914
XLOC_013975	AT2G45220		Plant invertase/pectin methylesterase inhibitor superfamily		1.18692
XLOC_014122	AT2G47930	ATAGP26	arabinogalactan protein 26		1.00212
XLOC_014258	AT3G02242				1.80339
XLOC_014940	AT3G14560				1.34065
XLOC_015053	AT3G16220		Predicted eukaryotic LigT		1.59487
XLOC_015109	AT3G17185	TASIR-ARF	TAS3/TASIR-ARF (TRANS-ACTING SIRNA3); other RNA		1.06563
XLOC_015431	AT3G22121,AT3G22142		other RNA		1.13843
XLOC_015501	AT3G23200		Uncharacterised protein family (UPF0497)		1.09391
XLOC_015726	AT3G27027		Protein of unknown function (DUF 3339)		2.84237
XLOC_017167	AT3G56010				1.13399
XLOC_017590	AT3G01290	HIR2	SPFH/Band 7/PHB domain-containing membrane-associated protein family		1.2541
XLOC_018154	AT3G10912	CPuORF63	conserved peptide upstream open reading frame 63		1.12438
XLOC_018279	AT3G12965		other RNA		1.01345
XLOC_018388	AT3G14430				1.12089
XLOC_018705	AT3G20450		B-cell receptor-associated protein 31-like		2.31534
XLOC_018769	AT3G21510	AHP1	histidine-containing phosphotransmitter 1		1.17185
XLOC_018871	AT3G23175		HR-like lesion-inducing protein-related		1.03862
XLOC_019025	AT3G25882	NIMIN-2	NIM1-interacting 2		1.99284
XLOC_019165	AT3G27884		other RNA		2.10091
XLOC_019318	AT3G29639				5.13391
XLOC_019832	AT3G44380		Late embryogenesis abundant (LEA) hydroxyproline-rich glycoprotein family		1.30428
XLOC_020113	AT3G48570		secE/sec61-gamma protein transport protein		1.14025
XLOC_020386	AT3G53100		GDSL-like Lipase/Acylhydrolase superfamily protein		1.13344
XLOC_020439	AT3G54085		Yos1-like protein		1.44069
XLOC_020593	AT3G56891		Heavy metal transport/detoxification superfamily protein		3.27635
XLOC_021465	AT4G05590				1.07054
XLOC_021870	AT4G10300		RmlC-like cupins superfamily protein		1.16575
XLOC_021939	AT4G11370	RHA1A	RING-H2 finger A1A		1.53637
XLOC_022067	AT4G13615		Uncharacterised protein family SERF		1.21156
XLOC_022075	AT4G13830	J20	DNAJ-like 20		1.25397
XLOC_022271	AT4G16447				1.19531
XLOC_022306	AT4G16980		arabinogalactan-protein family		6.82918
XLOC_022353	AT4G17870	RCAR11	Polyketide cyclase/dehydrase and lipid transport superfamily protein		1.09274
XLOC_022624	AT4G22214		Defensin-like (DEFL) family protein		2.56387
XLOC_023261	AT4G33550		Bifunctional inhibitor/lipid-transfer protein/seed storage 2S albumin superfamily protein		1.40278
XLOC_023332	AT4G34680	GATA3	GATA transcription factor 3		1.34457
XLOC_023602	AT4G39730		Lipase/lipooxygenase, PLAT/LH2 family protein		1.19333
XLOC_023949	AT4G04692				1.0514
XLOC_024137	AT4G06701		other RNA		1.08825
XLOC_024596	AT4G13235	EDA21	embryo sac development arrest 21		1.27294
XLOC_024630	AT4G13560	UNE15	Late embryogenesis abundant protein (LEA) family protein		3.81767
XLOC_024792	AT4G15802	HSBP	heat shock factor binding protein		1.23713
XLOC_024965	AT4G18430	RABA1e	RAB GTPase homolog A1E		1.40997
XLOC_025010	AT4G19160				1.6302
XLOC_025033	AT4G19520		disease resistance protein (TIR-NBS-LRR class) family		1.40474
XLOC_025192	AT4G22380		Ribosomal protein L7Ae/L30e/S12e/Gadd45 family protein		1.16205
XLOC_025222	AT4G22830,AT4G22840				1.23935
XLOC_025528	AT4G28290				1.20406
XLOC_026121	AT4G39070		B-box zinc finger family protein		1.21649
XLOC_026167	AT4G39838				1.02734
XLOC_026343	AT5G02560	HTA12	histone H2A 12		1.3555
XLOC_026479	AT5G04750		F1F0-ATPase inhibitor protein, putative		1.38545
XLOC_026943	AT5G14070	ROXY2	Thioredoxin superfamily protein		1.30854
XLOC_027005	AT5G15290	CASP5	Uncharacterised protein family (UPF0497)		1.18881
XLOC_027359	AT5G22210				1.35017
XLOC_027374	AT5G22555				1.02343
XLOC_027463	AT5G24165				1.06254
XLOC_028585	AT5G43080	CYCA3;1	Cyclin A3;1		1.21616
XLOC_028683	AT5G44582				1.02904
XLOC_028684	AT5G44585,AT5G44590				1.0324
XLOC_029242	AT5G54145				1.12569
XLOC_029503	AT5G58575				1.16379
XLOC_029603	AT5G60430,AT5G60440		drug transmembrane transporters;antiporters		1.45338
XLOC_029694	AT5G62150		peptidoglycan-binding LysM domain-containing protein		1.6593
XLOC_029720	AT5G62570,AT5G62575,AT5G62576		Calmodulin binding protein-like		1.06193
XLOC_030308	AT5G06330		Late embryogenesis abundant (LEA) hydroxyproline-rich glycoprotein family		1.19215
XLOC_030356	AT5G07322		other RNA		1.04612
XLOC_030820	AT5G16480	PFA-DSP5	Phosphotyrosine protein phosphatases superfamily protein		1.12467
XLOC_030973	AT5G19100		Eukaryotic aspartyl protease family protein		3.14842
XLOC_031281	AT5G25090	ENODL13	early nodulin-like protein 13		1.79596
XLOC_031413	AT5G27660		Trypsin family protein with PDZ domain		1.40342
XLOC_032309	AT5G42785				1.16533
XLOC_032673	AT5G48530,AT5G48540				1.0396
XLOC_033508	AT5G63590	FLS3	flavonol synthase 3		2.02831
XLOC_033545	AT5G64140	RPS28	ribosomal protein S28		1.0568
XLOC_028153	AT5G35940		Mannose-binding lectin superfamily protein	-2.07787	-3.1672	-1.09923
XLOC_000977	AT1G18300	NUDT4	nudix hydrolase homolog 4	-1.0699	-1.36774
XLOC_004026	AT1G74930	ORA47	Integrase-type DNA-binding superfamily protein	-3.65914	-2.77799
XLOC_005822	AT1G27720,AT1G27730	TAF4B	TBP-associated factor 4B	-1.49614	-2.0508
XLOC_012401	AT2G18450	SDH1-2	succinate dehydrogenase 1-2	-1.61786	-1.60395
XLOC_013754	AT2G41290	SSL2	strictosidine synthase-like 2	-1.56577	-1.3224
XLOC_018156	AT3G10930			-1.36268	-1.39984
XLOC_019199	AT3G28340	GolS8	galacturonosyltransferase-like 10	-1.16037	-1.04459
XLOC_019820	AT3G44260	CAF1a	Polynucleotidyl transferase, ribonuclease H-like superfamily protein	-1.60227	-2.2826
XLOC_020042	AT3G47340	DIN6	glutamine-dependent asparagine synthase 1	-1.15579	-2.69435
XLOC_022995	AT4G28720	YUC8	Flavin-binding monooxygenase family protein	-1.44421	-1.02533
XLOC_023617	AT4G39950	CYP79B2	cytochrome P450, family 79, subfamily B, polypeptide 2	-1.33087	-1.51488
XLOC_024819	AT4G16250	PHYD	phytochrome D	-3.28292	-1.61942
XLOC_027118	AT5G17350			-2.20926	-2.15083
XLOC_027409	AT5G23210	SCPL34	serine carboxypeptidase-like 34	-1.01929	-1.45162
XLOC_000497	AT1G10070	BCAT-2	branched-chain amino acid transaminase 2	1.59057	-1.36221	-2.96147
XLOC_008831	AT2G05510		Glycine-rich protein family	2.2423	-1.87144	-4.1181
XLOC_008833	AT2G05520	GRP3	glycine-rich protein 3	2.12916	-3.59934	-5.73546
XLOC_009608	AT2G18370		Bifunctional inhibitor/lipid-transfer protein/seed storage 2S albumin superfamily protein	1.5814	-3.48026	-5.07652
XLOC_010633	AT2G35380		Peroxidase superfamily protein	1.47286	-2.16147	-3.64662
XLOC_012381	AT2G18150		Peroxidase superfamily protein	1.16475	-2.10732	-3.2813
XLOC_014951	AT3G14680	CYP72A14	cytochrome P450, family 72, subfamily A, polypeptide 14	1.15468	-1.25897	-2.42122
XLOC_033509	AT5G63595,AT5G63600	FLS4	flavonol synthase 4	1.03561	-1.11753	-2.15814
XLOC_000140	AT1G03430	AHP5	histidine-containing phosphotransfer factor 5		-1.44858	-1.3268
XLOC_000638	AT1G12390		Cornichon family protein		-1.55928	-1.77623
XLOC_000914	AT1G17180	GSTU25	glutathione S-transferase TAU 25		-1.60025	-1.12739
XLOC_001172	AT1G21680		DPP6 N-terminal domain-like protein		-1.32026	-1.98992
XLOC_001297	AT1G23870,AT1G23880	TPS9	trehalose-phosphatase/synthase 9		-1.20384	-1.20615
XLOC_001670	AT1G30400	MRP1	multidrug resistance-associated protein 1		-1.02544	-1.45376
XLOC_001697	AT1G30760		FAD-binding Berberine family protein		-1.0079	-1.44153
XLOC_002334	AT1G44050		Cysteine/Histidine-rich C1 domain family protein		-1.48964	-1.32985
XLOC_002745	AT1G52618,AT1G52620				-3.4783	-4.21818
XLOC_002878	AT1G54890		Late embryogenesis abundant (LEA) protein-related		-1.55296	-1.25619
XLOC_002935	AT1G55700		Cysteine/Histidine-rich C1 domain family protein		-2.80691	-2.74062
XLOC_003366	AT1G63440,AT1G63450	HMA5	heavy metal atpase 5		-1.33008	-1.34624
XLOC_003553	AT1G66590	COX19-1	cytochrome c oxidase 19-1		-4.42815	-4.77586
XLOC_003624	AT1G67840	CSK	chloroplast sensor kinase		-1.39799	-1.47921
XLOC_004106	AT1G76350		Plant regulator RWP-RK family protein		-1.63573	-1.40602
XLOC_004380	AT1G01470	LSR3	Late embryogenesis abundant protein		-1.30964	-1.61042
XLOC_004761	AT1G08230	GAT1	Transmembrane amino acid transporter family protein		-1.92683	-1.67936
XLOC_004935	AT1G11280		S-locus lectin protein kinase family protein		-2.72405	-2.19519
XLOC_005426	AT1G20160	ATSBT5.2	Subtilisin-like serine endopeptidase family protein		-1.16427	-1.83884
XLOC_005444	AT1G20480,AT1G20490		AMP-dependent synthetase and ligase family protein		-2.13859	-1.51382
XLOC_005904	AT1G29357,AT1G29370		other RNA		-2.57597	-2.77247
XLOC_005917	AT1G29640		Protein of unknown function, DUF584		-1.00931	-1.32279
XLOC_006033	AT1G31600	TRM9	RNA-binding (RRM/RBD/RNP motifs) family protein		-1.88692	-1.6759
XLOC_006252	AT1G35320				-2.54956	-3.03216
XLOC_006511	AT1G43245		SET domain-containing protein		-1.38168	-1.60823
XLOC_006606	AT1G45160		Protein kinase superfamily protein		-1.46418	-1.44678
XLOC_006613	AT1G45249	ATAREB1	abscisic acid responsive elements-binding factor 2		-1.27011	-1.49608
XLOC_006649	AT1G47510	AT5PTASE11	inositol polyphosphate 5-phosphatase 11		-1.73769	-1.43293
XLOC_006718	AT1G48690		Auxin-responsive GH3 family protein		-2.824	-3.76103
XLOC_007116	AT1G55610	BRL1	BRI1 like		-2.20893	-2.01039
XLOC_007202	AT1G57860		Translation protein SH3-like family protein		-1.59688	-1.48024
XLOC_007283	AT1G60010				-1.06272	-1.26288
XLOC_007471	AT1G62810		Copper amine oxidase family protein		-1.23115	-1.34565
XLOC_007622	AT1G65520,AT1G65540	PEC11	delta(3), delta(2)-enoyl CoA isomerase 1		-1.48513	-2.09495
XLOC_007650	AT1G65950		Protein kinase superfamily protein		-1.79127	-1.6304
XLOC_007686	AT1G66500		Pre-mRNA cleavage complex II		-3.04321	-2.2519
XLOC_007740	AT1G67310		Calmodulin-binding transcription activator protein with CG-1 and Ankyrin domains		-1.16533	-1.17682
XLOC_007756	AT1G67580		Protein kinase superfamily protein		-1.24331	-1.18093
XLOC_008070	AT1G73490		RNA-binding (RRM/RBD/RNP motifs) family protein		-6.15122	-6.24584
XLOC_008170	AT1G75370		Sec14p-like phosphatidylinositol transfer family protein		-1.09275	-1.09544
XLOC_008818	AT2G05380	GRP3S	glycine-rich protein 3 short isoform		-3.45721	-3.73169
XLOC_008835	AT2G05540		Glycine-rich protein family		-2.91444	-2.93243
XLOC_008874	AT2G06025		Acyl-CoA N-acyltransferases (NAT) superfamily protein		-2.79597	-3.01366
XLOC_009155	AT2G11270		citrate synthase-related		-1.32574	-1.38591
XLOC_009529	AT2G17033,AT2G17036		pentatricopeptide (PPR) repeat-containing protein		-1.33991	-1.34206
XLOC_009602	AT2G18280	TLP2	tubby like protein 2		-1.35015	-1.80598
XLOC_009781	AT2G21045		Rhodanese/Cell cycle control phosphatase superfamily protein		-1.67104	-1.87511
XLOC_009823	AT2G21850		Cysteine/Histidine-rich C1 domain family protein		-1.17456	-1.27848
XLOC_010207	AT2G28120		Major facilitator superfamily protein		-1.22262	-1.40276
XLOC_010614	AT2G35050		Protein kinase superfamily protein with octicosapeptide/Phox/Bem1p domain		-1.85741	-1.89452
XLOC_010869	AT2G39570,AT2G39580	ACR9	ACT domain-containing protein		-1.04082	-1.68752
XLOC_010918	AT2G40400		Protein of unknown function (DUF399 and DUF3411)		-1.27219	-1.52391
XLOC_011511	AT2G03240		EXS (ERD1/XPR1/SYG1) family protein		-1.71916	-1.48729
XLOC_011609	AT2G04800				-5.98882	-6.27031
XLOC_012078	AT2G13360	SGAT	alanine:glyoxylate aminotransferase		-1.29557	-1.83411
XLOC_012178	AT2G14878				-1.31668	-1.79509
XLOC_012300	AT2G16720	MYB7	myb domain protein 7		-1.12418	-1.37218
XLOC_012486	AT2G20050		protein serine/threonine phosphatases;protein kinases;catalytics;cAMP-dependent protein kinase regulators;ATP binding;protein serine/threonine phosphatases		-1.67278	-1.48716
XLOC_012676	AT2G23330.1		transposable element gene		-3.28819	-3.18559
XLOC_012848	AT2G25980		Mannose-binding lectin superfamily protein		-2.00555	-1.42315
XLOC_012993	AT2G28450		zinc finger (CCCH-type) family protein		-1.56895	-1.19345
XLOC_013260	AT2G32970				-1.70372	-1.5934
XLOC_013889	AT2G43590		Chitinase family protein		-2.27432	-2.28332
XLOC_014070	AT2G46950	CYP709B2	cytochrome P450, family 709, subfamily B, polypeptide 2		-2.16811	-1.5075
XLOC_014793	AT3G12170		Chaperone DnaJ-domain superfamily protein		-1.86037	-2.00406
XLOC_014853	AT3G13240				-3.32041	-3.38311
XLOC_014952	AT3G14690	CYP72A15	cytochrome P450, family 72, subfamily A, polypeptide 15		-1.42213	-2.00649
XLOC_015474	AT3G22890	APS1	ATP sulfurylase 1		-1.08049	-1.32598
XLOC_015523	AT3G23470,AT3G23480,AT3G23510,AT3G23530		Cyclopropane-fatty-acyl-phospholipid synthase		-1.94967	-1.77958
XLOC_015609	AT3G24890,AT3G24929,AT3G25013	VAMP728	vesicle-associated membrane protein 728		-5.34634	-5.77514
XLOC_015850	AT3G28910	MYB30	myb domain protein 30		-1.55081	-2.05134
XLOC_015928	AT3G29770	MES11	methyl esterase 11		-1.74135	-1.73679
XLOC_016310	AT3G42806.1		transposable element gene		-2.17349	-2.65652
XLOC_016544	AT3G45577		tRNA-intron endonucleases		-2.97739	-2.38031
XLOC_016557	AT3G45730,AT3G45740				-1.06717	-2.05365
XLOC_016721	AT3G48380		Peptidase C78, ubiquitin fold modifier-specific peptidase 1/ 2		-1.44049	-1.17687
XLOC_016769	AT3G49220		Plant invertase/pectin methylesterase inhibitor superfamily		-1.28516	-1.52788
XLOC_016864	AT3G50930	BCS1	cytochrome BC1 synthesis		-1.62855	-1.39032
XLOC_016866	AT3G50970	XERO2	dehydrin family protein		-2.74191	-3.12003
XLOC_017389	AT3G60140	SRG2	Glycosyl hydrolase superfamily protein		-3.12971	-4.05854
XLOC_017938	AT3G06690		acyl-CoA oxidases;oxidoreductases, acting on the CH-CH group of donors;FAD binding;oxidoreductases;acyl-CoA oxidases		-1.99179	-1.97626
XLOC_018058	AT3G09260	PYK10	Glycosyl hydrolase superfamily protein		-3.6059	-3.04303
XLOC_018059	AT3G09270	GSTU8	glutathione S-transferase TAU 8		-7.3386	-7.4587
XLOC_018389	AT3G14440	STO1	nine-cis-epoxycarotenoid dioxygenase 3		-3.63814	-4.1259
XLOC_018434	AT3G15340	PPI2	proton pump interactor 2		-1.46204	-1.33024
XLOC_018470	AT3G15950	NAI2	DNA topoisomerase-related		-2.23554	-1.45253
XLOC_018570	AT3G17845,AT3G17850				-1.29074	-1.08058
XLOC_018784	AT3G21720	ICL	isocitrate lyase		-1.6765	-1.09963
XLOC_018830	AT3G22560,AT3G22570		Acyl-CoA N-acyltransferases (NAT) superfamily protein		-1.44018	-1.16604
XLOC_018932	AT3G24300	ATAMT1;3	ammonium transporter 1;3		-1.22348	-1.30164
XLOC_018948	AT3G24460		Serinc-domain containing serine and sphingolipid biosynthesis protein		-1.29414	-1.28454
XLOC_019176	AT3G27990		other RNA		-8.09111	-8.40119
XLOC_019227	AT3G28740	CYP81D11	Cytochrome P450 superfamily protein		-1.24196	-1.13829
XLOC_019307	AT3G29575	AFP3	ABI five binding protein 3		-1.82438	-1.6974
XLOC_019352	AT3G30122				-6.20395	-6.02263
XLOC_019621	AT3G41762				-1.85319	-1.86112
XLOC_019909	AT3G45443				-2.76593	-3.18302
XLOC_020021	AT3G47000,AT3G47010		Glycosyl hydrolase family protein		-1.05907	-1.00143
XLOC_020099	AT3G48360	BT2	BTB and TAZ domain protein 2		-2.3987	-2.75016
XLOC_020160	AT3G49400		Transducin/WD40 repeat-like superfamily protein		-1.28276	-1.34463
XLOC_020194	AT3G50010		Cysteine/Histidine-rich C1 domain family protein		-1.16395	-1.31729
XLOC_020290	AT3G51600	LTP5	lipid transfer protein 5		-2.57782	-2.56748
XLOC_020389	AT3G53160,AT3G53170	UGT73C7	UDP-glucosyl transferase 73C7		-1.23702	-1.29238
XLOC_020401	AT3G53370		S1FA-like DNA-binding protein		-1.24117	-1.27342
XLOC_020444	AT3G54150		S-adenosyl-L-methionine-dependent methyltransferases superfamily protein		-2.61505	-3.2944
XLOC_020545	AT3G55970	JRG21	jasmonate-regulated gene 21		-2.32365	-1.58204
XLOC_020582	AT3G56690	CIP111	Cam interacting protein 111		-1.25766	-1.34207
XLOC_020648	AT3G57880		Calcium-dependent lipid-binding (CaLB domain) plant phosphoribosyltransferase family protein		-1.20121	-1.14544
XLOC_020680	AT3G58350	RTM3	RESTRICTED TEV MOVEMENT 3		-1.88308	-1.57832
XLOC_020935	AT3G62460		Putative endonuclease or glycosyl hydrolase		-3.35178	-3.61474
XLOC_020991	AT3G63320,AT3G63340		Protein phosphatase 2C family protein		-1.71296	-1.43524
XLOC_021164	AT4G01770	RGXT1	rhamnogalacturonan xylosyltransferase 1		-2.16729	-1.40459
XLOC_021265	AT4G03420		Protein of unknown function (DUF789)		-1.20412	-1.40972
XLOC_021675	AT4G08035		other RNA		-1.2979	-1.55314
XLOC_021916	AT4G11110	SPA2	SPA1-related 2		-1.345	-1.19258
XLOC_022026	AT4G13030		P-loop containing nucleoside triphosphate hydrolases superfamily protein		-2.13703	-2.586
XLOC_022450	AT4G19450		Major facilitator superfamily protein		-1.13805	-1.2572
XLOC_022452	AT4G19490	VPS54	VPS54		-1.41263	-1.37909
XLOC_022453	AT4G19500		nucleoside-triphosphatases;transmembrane receptors;nucleotide binding;ATP binding		-2.91814	-2.89394
XLOC_022454	AT4G19510		Disease resistance protein (TIR-NBS-LRR class)		-2.16939	-2.4903
XLOC_022817	AT4G25810	XTR6	xyloglucan endotransglycosylase 6		-1.16178	-1.54583
XLOC_023152	AT4G31530		NAD(P)-binding Rossmann-fold superfamily protein		-1.24755	-1.45518
XLOC_023531	AT4G38280,AT4G38290,AT4G38330				-1.75159	-1.85757
XLOC_023619	AT4G39955		alpha/beta-Hydrolases superfamily protein		-1.05308	-1.18223
XLOC_024586	AT4G13120.1		transposable element gene		-1.7207	-2.04843
XLOC_024664	AT4G14030,AT4G14040	SBP1	selenium-binding protein 1		-1.45251	-1.32135
XLOC_024764	AT4G15340	PEN1	pentacyclic triterpene synthase 1		-3.01011	-3.27878
XLOC_024813	AT4G16162		Leucine-rich repeat (LRR) family protein		-4.7989	-4.74202
XLOC_024872	AT4G16960		Disease resistance protein (TIR-NBS-LRR class) family		-4.47075	-4.8093
XLOC_025089	AT4G20460,AT4G20470,AT4G20480		NAD(P)-binding Rossmann-fold superfamily protein		-1.72969	-1.79945
XLOC_025264	AT4G23510		Disease resistance protein (TIR-NBS-LRR class) family		-1.77583	-1.73226
XLOC_025501	AT4G27830	BGLU10	beta glucosidase 10		-1.1793	-1.09611
XLOC_025707	AT4G31670	UBP18	ubiquitin-specific protease 18		-1.14997	-1.15974
XLOC_026120	AT4G39040		RNA-binding CRS1 / YhbY (CRM) domain protein		-1.13607	-1.24887
XLOC_026284	AT5G01670		NAD(P)-linked oxidoreductase superfamily protein		-1.73696	-2.13702
XLOC_026828	AT5G11580		Regulator of chromosome condensation (RCC1) family protein		-1.26283	-1.47653
XLOC_026935	AT5G13960	SUVH4	SU(VAR)3-9 homolog 4		-1.48032	-1.20579
XLOC_027141	AT5G17847,AT5G17850				-1.42477	-1.37399
XLOC_027142	AT5G17870	PSRP6	plastid-specific 50S ribosomal protein 6		-1.13642	-1.39561
XLOC_027188	AT5G18640		alpha/beta-Hydrolases superfamily protein		-1.48858	-1.82752
XLOC_027232	AT5G19250		Glycoprotein membrane precursor GPI-anchored		-1.13721	-1.0775
XLOC_027502	AT5G24930	COL4	CONSTANS-like 4		-2.25014	-2.50467
XLOC_027723	AT5G28350		Quinoprotein amine dehydrogenase, beta chain-like; RIC1-like guanyl-nucleotide exchange factor		-4.24941	-4.08198
XLOC_028175	AT5G36250		Protein phosphatase 2C family protein		-1.20992	-1.06879
XLOC_028282	AT5G38200		Class I glutamine amidotransferase-like superfamily protein		-1.62511	-1.41138
XLOC_028341	AT5G39050	PMAT1	HXXXD-type acyl-transferase family protein		-2.06766	-1.78967
XLOC_028524	AT5G42250		Zinc-binding alcohol dehydrogenase family protein		-2.03219	-2.20762
XLOC_028703	AT5G44910,AT5G44920		Toll-Interleukin-Resistance (TIR) domain family protein		-1.04697	-1.73025
XLOC_028791	AT5G46510,AT5G46520		Disease resistance protein (TIR-NBS-LRR class) family		-5.52441	-5.41797
XLOC_028792	AT5G46530		AWPM-19-like family protein		-1.56061	-1.19354
XLOC_029087	AT5G51620		Uncharacterised protein family (UPF0172)		-6.08446	-6.5146
XLOC_029412	AT5G56910		Proteinase inhibitor I25, cystatin, conserved region		-1.82222	-2.04345
XLOC_030342	AT5G07010	ST2A	sulfotransferase 2A		-1.92734	-1.75444
XLOC_030636	AT5G13080	WRKY75	WRKY DNA-binding protein 75		-1.23781	-2.1395
XLOC_030725	AT5G14590		Isocitrate/isopropylmalate dehydrogenase family protein		-1.42782	-1.2475
XLOC_030813	AT5G16370	AAE5	acyl activating enzyme 5		-1.28597	-1.43754
XLOC_031352	AT5G26340	STP13	Major facilitator superfamily protein		-1.61417	-1.65987
XLOC_032146	AT5G40000		P-loop containing nucleoside triphosphate hydrolases superfamily protein		-1.74432	-1.29672
XLOC_032366	AT5G43520		Cysteine/Histidine-rich C1 domain family protein		-2.13321	-2.50645
XLOC_032369	AT5G43580	UPI	Serine protease inhibitor, potato inhibitor I-type family protein		-3.79542	-4.4252
XLOC_032420	AT5G44380		FAD-binding Berberine family protein		-1.75652	-1.54122
XLOC_032466	AT5G45113		mitochondrial transcription termination factor-related / mTERF-related		-4.07186	-3.89705
XLOC_032472	AT5G45220		Disease resistance protein (TIR-NBS-LRR class) family		-5.80606	-5.81167
XLOC_032649	AT5G48150	PAT1	GRAS family transcription factor		-1.04933	-1.06766
XLOC_032815	AT5G50920	HSP93-V	CLPC homologue 1		-1.10692	-1.26461
XLOC_033065	AT5G55600		agenet domain-containing protein / bromo-adjacent homology (BAH) domain-containing protein		-1.23232	-1.47489
XLOC_033098	AT5G56240				-1.35649	-1.28728
XLOC_033139	AT5G56980				-1.02233	-1.40188
XLOC_033282	AT5G59530		2-oxoglutarate (2OG) and Fe(II)-dependent oxygenase superfamily protein		-2.00855	-2.59286
XLOC_033521	AT5G63760	ATARI15	RING/U-box superfamily protein		-2.90682	-2.71961
XLOC_033543	AT5G64120		Peroxidase superfamily protein		-3.70105	-4.1644
XLOC_001031	AT1G19180	TIFY10A	jasmonate-zim-domain protein 1		-1.06141
XLOC_001112	AT1G20620,AT1G20630	SEN2	catalase 3		-1.08728
XLOC_001667	AT1G30360	ERD4	Early-responsive to dehydration stress protein (ERD4)		-1.00333
XLOC_001683	AT1G30570	HERK2	hercules receptor kinase 2		-1.34197
XLOC_001972	AT1G35115.1		transposable element gene		-1.03696
XLOC_003113	AT1G58230		binding		-1.23596
XLOC_003356	AT1G63230		Tetratricopeptide repeat (TPR)-like superfamily protein		-3.00906
XLOC_003456	AT1G64840		Protein of unknown function (DUF295)		-1.13562
XLOC_004335	AT1G80770	PDE318	P-loop containing nucleoside triphosphate hydrolases superfamily protein		-1.07242
XLOC_004402	AT1G01960	EDA10	SEC7-like guanine nucleotide exchange family protein		-1.05373
XLOC_004502	AT1G03830		guanylate-binding family protein		-1.50716
XLOC_004528	AT1G04310	ERS2	ethylene response sensor 2		-1.80033
XLOC_004573	AT1G05010	EFE	ethylene-forming enzyme		-1.14227
XLOC_004721	AT1G07670	ECA4	endomembrane-type CA-ATPase 4		-1.34831
XLOC_005012	AT1G12620		Pentatricopeptide repeat (PPR) superfamily protein		-2.06737
XLOC_005109	AT1G14330		Galactose oxidase/kelch repeat superfamily protein		-1.20294
XLOC_005373	AT1G19210,AT1G19220		Integrase-type DNA-binding superfamily protein		-2.74041
XLOC_005514	AT1G21590		Protein kinase protein with adenine nucleotide alpha hydrolases-like domain		-1.53267
XLOC_006760	AT1G49540	ELP2	elongator protein 2		-1.32916
XLOC_006799	AT1G50200	ALATS	Alanyl-tRNA synthetase		-1.20836
XLOC_007125	AT1G55740	SIP1	seed imbibition 1		-1.13851
XLOC_007265	AT1G59760	MTR4	RNA helicase, ATP-dependent, SK12/DOB1 protein		-1.00371
XLOC_007345	AT1G60930	RECQL4B	RECQ helicase L4B		-2.01891
XLOC_007429	AT1G62180	PRH43	5'adenylylphosphosulfate reductase 2		-1.02273
XLOC_007547	AT1G64110	DAA1	P-loop containing nucleoside triphosphate hydrolases superfamily protein		-1.98396
XLOC_007576	AT1G64700				-1.67674
XLOC_008071	AT1G73500	MKK9	MAP kinase kinase 9		-1.39139
XLOC_008245	AT1G76710	SDG26	SET domain group 26		-1.21042
XLOC_008333	AT1G78240	TSD2	S-adenosyl-L-methionine-dependent methyltransferases superfamily protein		-1.2116
XLOC_008548	AT2G01008				-4.00181
XLOC_009341	AT2G14255		Ankyrin repeat family protein with DHHC zinc finger domain		-1.68348
XLOC_009593	AT2G18090,AT2G18100		PHD finger family protein / SWIB complex BAF60b domain-containing protein / GYF domain-containing protein		-1.12027
XLOC_010049	AT2G25250				-1.06317
XLOC_010087	AT2G25790		Leucine-rich receptor-like protein kinase family protein		-1.44735
XLOC_010119	AT2G26370		MD-2-related lipid recognition domain-containing protein		-1.27904
XLOC_010419	AT2G31820		Ankyrin repeat family protein		-1.05122
XLOC_010930	AT2G40540	TRK2	potassium transporter 2		-1.23399
XLOC_011102	AT2G43535		Scorpion toxin-like knottin superfamily protein		-1.05546
XLOC_011178	AT2G44840	ERF13	ethylene-responsive element binding factor 13		-2.30536
XLOC_011251	AT2G46150		Late embryogenesis abundant (LEA) hydroxyproline-rich glycoprotein family		-1.58004
XLOC_011303	AT2G46850		Protein kinase superfamily protein		-1.12301
XLOC_011686	AT2G05920		Subtilase family protein		-1.24807
XLOC_012664	AT2G23100		Cysteine/Histidine-rich C1 domain family protein		-1.83337
XLOC_013630	AT2G39280		Ypt/Rab-GAP domain of gyp1p superfamily protein		-1.43325
XLOC_014391	AT3G04605.1		transposable element gene		-1.31847
XLOC_014417	AT3G05155		Major facilitator superfamily protein		-1.23228
XLOC_015531	AT3G23630	IPT7	isopentenyltransferase 7		-1.2949
XLOC_015558	AT3G24000		Tetratricopeptide repeat (TPR)-like superfamily protein		-1.18981
XLOC_015584	AT3G24520	HSFC1	heat shock transcription factor C1		-1.0915
XLOC_015653	AT3G25730,AT3G25740	EDF3	ethylene response DNA binding factor 3		-1.37983
XLOC_015663	AT3G25890	CRF11	Integrase-type DNA-binding superfamily protein		-1.05353
XLOC_016601	AT3G46490,AT3G46500		2-oxoglutarate (2OG) and Fe(II)-dependent oxygenase superfamily protein		-1.0629
XLOC_017463	AT3G61320		Bestrophin-like protein		-1.5192
XLOC_017784	AT3G04480		endoribonucleases		-1.03066
XLOC_017934	AT3G66658	ALDH22A1	aldehyde dehydrogenase 22A1		-1.03678
XLOC_018261	AT3G12590				-1.20311
XLOC_018290	AT3G13070,AT3G13080		CBS domain-containing protein / transporter associated domain-containing protein		-1.0085
XLOC_018467	AT3G15920		Phox (PX) domain-containing protein		-1.34718
XLOC_018603	AT3G18524	MSH2	MUTS homolog 2		-1.254
XLOC_018654	AT3G19430		late embryogenesis abundant protein-related / LEA protein-related		-1.14695
XLOC_018675	AT3G19830	NTMC2TYPE5.2	Calcium-dependent lipid-binding (CaLB domain) family protein		-1.41598
XLOC_019507	AT3G32030		Terpenoid cyclases/Protein prenyltransferases superfamily protein		-3.9517
XLOC_019774	AT3G43720		Bifunctional inhibitor/lipid-transfer protein/seed storage 2S albumin superfamily protein		-1.33175
XLOC_019997	AT3G46620		zinc finger (C3HC4-type RING finger) family protein		-1.43268
XLOC_020011	AT3G46810		Cysteine/Histidine-rich C1 domain family protein		-2.09374
XLOC_020108	AT3G48520	CYP94B3	cytochrome P450, family 94, subfamily B, polypeptide 3		-1.51338
XLOC_021932	AT4G11280	ATACS6	1-aminocyclopropane-1-carboxylic acid (acc) synthase 6		-1.89545
XLOC_021999	AT4G12460	ORP2B	OSBP(oxysterol binding protein)-related protein 2B		-1.01035
XLOC_022367	AT4G18160	TPK3	Ca2+ activated outward rectifying K+ channel 6		-1.06342
XLOC_022441	AT4G19230	CYP707A1	cytochrome P450, family 707, subfamily A, polypeptide 1		-1.18733
XLOC_022689	AT4G23590		Tyrosine transaminase family protein		-1.3835
XLOC_022714	AT4G23980	ARF9	auxin response factor 9		-1.16994
XLOC_022941	AT4G27850,AT4G27860		Glycine-rich protein family		-1.47228
XLOC_022942	AT4G27870		Vacuolar iron transporter (VIT) family protein		-1.03537
XLOC_025028	AT4G19440		Tetratricopeptide repeat (TPR)-like superfamily protein		-1.19467
XLOC_025076	AT4G20210		Terpenoid cyclases/Protein prenyltransferases superfamily protein		-1.44015
XLOC_025421	AT4G26540		Leucine-rich repeat receptor-like protein kinase family protein		-1.0119
XLOC_025696	AT4G31500	SUR2	cytochrome P450, family 83, subfamily B, polypeptide 1		-1.16607
XLOC_025795	AT4G33120		S-adenosyl-L-methionine-dependent methyltransferases superfamily protein		-1.20579
XLOC_025861	AT4G34135	UGT73B2	UDP-glucosyltransferase 73B2		-1.22059
XLOC_026283	AT5G01620	TBL35	TRICHOME BIREFRINGENCE-LIKE 35		-1.1017
XLOC_026323	AT5G02250	RNR1	Ribonuclease II/R family protein		-1.23012
XLOC_026561	AT5G06270				-1.05102
XLOC_026972	AT5G14730				-1.10053
XLOC_027205	AT5G18860	NSH3	inosine-uridine preferring nucleoside hydrolase family protein		-1.27502
XLOC_028358	AT5G39500	GNL1	GNOM-like 1		-1.17173
XLOC_028473	AT5G41600	RTNLB4	VIRB2-interacting protein 3		-1.02788
XLOC_028856	AT5G47480		RGPR-related		-1.06464
XLOC_029570	AT5G59820	ZAT12	C2H2-type zinc finger family protein		-1.31334
XLOC_029578	AT5G59930		Cysteine/Histidine-rich C1 domain family protein		-1.22953
XLOC_030724	AT5G14570,AT5G14580	NRT2.7	high affinity nitrate transporter 2.7		-1.80819
XLOC_031447	AT5G28080	WNK9	Protein kinase superfamily protein		-1.05408
XLOC_032286	AT5G42380	CML39	calmodulin like 37		-3.02411
XLOC_032298	AT5G42590	MRO	cytochrome P450, family 71, subfamily A, polypeptide 16		-1.54055
XLOC_032377	AT5G43745		Protein of unknown function (DUF1012)		-1.06915
XLOC_032997	AT5G54380	THE1	protein kinase family protein		-2.19289
XLOC_033576	AT5G64660	CMPG2	CYS, MET, PRO, and GLY protein 2		-1.39613
XLOC_000365	AT1G07700		Thioredoxin superfamily protein	1.38015		-1.72334
XLOC_001693	AT1G30700		FAD-binding Berberine family protein	1.61679		-1.30794
XLOC_003493	AT1G65490,AT1G65510			1.32009		-1.89414
XLOC_004306	AT1G80160	GLYI7	Lactoylglutathione lyase / glyoxalase I family protein	1.6735		-1.27356
XLOC_004456	AT1G02920	GSTF7	glutathione S-transferase 7	1.05989		-1.10398
XLOC_004457	AT1G02930	GSTF6	glutathione S-transferase 6	1.03995		-1.07257
XLOC_005482	AT1G21130	IGMT4	O-methyltransferase family protein	1.98879		-2.32156
XLOC_008820	AT2G05400		Ubiquitin-specific protease family C19-related protein	1.8236		-1.29184
XLOC_008825	AT2G05440	GRP9	GLYCINE RICH PROTEIN 9	2.22169		-2.95496
XLOC_009719	AT2G20142,AT2G20150		Toll-Interleukin-Resistance (TIR) domain family protein	1.44592		-2.37759
XLOC_010118	AT2G26355		other RNA	1.13199		-2.10157
XLOC_010214	AT2G28210	ATACA2	alpha carbonic anhydrase 2	1.59308		-2.47205
XLOC_010805	AT2G38380		Peroxidase superfamily protein	2.01853		-2.2646
XLOC_010806	AT2G38390		Peroxidase superfamily protein	1.52214		-1.45782
XLOC_010963	AT2G41100	TCH3	Calcium-binding EF hand family protein	1.50511		-1.5344
XLOC_014702	AT3G10450	SCPL7	serine carboxypeptidase-like 7	1.01649		-1.8253
XLOC_014731	AT3G10985	WI12	senescence associated gene 20	1.06222		-1.28179
XLOC_021956	AT4G11655		Uncharacterised protein family (UPF0497)	1.1217		-1.23331
XLOC_022650	AT4G22690	CYP706A1	cytochrome P450, family 706, subfamily A, polypeptide 1	2.80987		-3.13871
XLOC_022652	AT4G22710	CYP706A2	cytochrome P450, family 706, subfamily A, polypeptide 2	3.3275		-5.03567
XLOC_023399	AT4G35770	SEN1	Rhodanese/Cell cycle control phosphatase superfamily protein	1.53139		-1.52066
XLOC_024612	AT4G13300	TPS13	terpenoid synthase 13	1.02024		-1.37925
XLOC_025972	AT4G36430		Peroxidase superfamily protein	1.22484		-1.65883
XLOC_027391	AT5G22920		CHY-type/CTCHY-type/RING-type Zinc finger protein	1.0322		-1.0134
XLOC_027641	AT5G27350	SFP1	Major facilitator superfamily protein	1.05397		-2.15321
XLOC_027967	AT5G33355		Defensin-like (DEFL) family protein	1.63369		-2.677
XLOC_028268	AT5G38005		other RNA	2.34895		-2.89883
XLOC_029411	AT5G56870	BGAL4	beta-galactosidase 4	1.01979		-1.38206
XLOC_029850	AT5G64890	PROPEP2	elicitor peptide 2 precursor	1.57583		-1.38036
XLOC_029997	AT5G67430		Acyl-CoA N-acyltransferases (NAT) superfamily protein	1.52167		-1.42366
XLOC_031019	AT5G19890		Peroxidase superfamily protein	2.04084		-1.45373
XLOC_032362	AT5G43450		2-oxoglutarate (2OG) and Fe(II)-dependent oxygenase superfamily protein	2.13495		-2.02819
XLOC_032851	AT5G51580			1.08376		-1.47106
XLOC_001053	AT1G19530			1.28472
XLOC_001260	AT1G23120		Polyketide cyclase/dehydrase and lipid transport superfamily protein	1.53821
XLOC_001743	AT1G31580	ECS1	ECS1	2.12996
XLOC_003593	AT1G67365		other RNA	1.16442
XLOC_003801	AT1G70690	PDLP5	Receptor-like protein kinase-related family protein	1.64089
XLOC_004504	AT1G03850	GRXS13	Glutaredoxin family protein	1.53454
XLOC_004852	AT1G09932		Phosphoglycerate mutase family protein	1.41777
XLOC_005098	AT1G14160		Uncharacterised protein family (UPF0497)	1.73092
XLOC_006904	AT1G52120		Mannose-binding lectin superfamily protein	2.78998
XLOC_007580	AT1G64780	ATAMT1;2	ammonium transporter 1;2	1.92674
XLOC_008199	AT1G76110		HMG (high mobility group) box protein with ARID/BRIGHT DNA-binding domain	3.9207
XLOC_009362	AT2G14560	LURP1	Protein of unknown function (DUF567)	2.65507
XLOC_009466	AT2G15960			1.34513
XLOC_010069	AT2G25510			1.73514
XLOC_011103	AT2G43540			1.13257
XLOC_011364	AT2G47890		B-box type zinc finger protein with CCT domain	1.56708
XLOC_015394	AT3G21710			1.11867
XLOC_015876	AT3G29240		Protein of unknown function (DUF179)	1.48037
XLOC_016795	AT3G49780	PSK4	phytosulfokine 4 precursor	1.29773
XLOC_017472	AT3G61470	LHCA2	photosystem I light harvesting complex gene 2	1.07725
XLOC_017609	AT3G01420	PADOX-1	Peroxidase superfamily protein	1.20365
XLOC_018350	AT3G13910		Protein of unknown function (DUF3511)	1.25788
XLOC_018360	AT3G14060			1.37127
XLOC_019028	AT3G25930		Adenine nucleotide alpha hydrolases-like superfamily protein	1.00021
XLOC_020087	AT3G48180			1.28384
XLOC_023145	AT4G31380	FLP1	FPF1-like protein 1	1.15235
XLOC_023699	AT4G01010	CNGC13	cyclic nucleotide-gated channel 13	2.76346
XLOC_025629	AT4G30270	XTH24	xyloglucan endotransglucosylase/hydrolase 24	1.09445
XLOC_025720	AT4G31875			1.42763
XLOC_026592	AT5G06839	TGA10	bZIP transcription factor family protein	1.25569
XLOC_028572	AT5G42825			1.04052
XLOC_030071	AT5G02090			1.03065
XLOC_031115	AT5G22270			1.74937
XLOC_032460	AT5G45070	PP2-A8	phloem protein 2-A8	2.03701
XLOC_032461	AT5G45080	PP2-A6	phloem protein 2-A6	1.78177
XLOC_033683	AT5G66480,AT5G66490			1.41065
XLOC_002603	AT1G50060		CAP (Cysteine-rich secretory proteins, Antigen 5, and Pathogenesis-related 1 protein) superfamily protein	-1.37778		2.07686
XLOC_013497	AT2G36885			-1.48992		1.72365
XLOC_013616	AT2G39040		Peroxidase superfamily protein	-1.58105		1.75302
XLOC_013990	AT2G45470	FLA8	FASCICLIN-like arabinogalactan protein 8	-1.00903		1.39447
XLOC_016554	AT3G45700		Major facilitator superfamily protein	-1.44821		1.184
XLOC_016717	AT3G48340	CEP2	Cysteine proteinases superfamily protein	-2.56886		2.94628
XLOC_020122	AT3G48740	SWEET11	Nodulin MtN3 family protein	-1.21752		1.82505
XLOC_021718	AT4G08390	SAPX	stromal ascorbate peroxidase	-1.02792		1.3156
XLOC_022000	AT4G12545,AT4G12550		Bifunctional inhibitor/lipid-transfer protein/seed storage 2S albumin superfamily protein	-1.92659		1.34107
XLOC_022377	AT4G18280		glycine-rich cell wall protein-related	-1.43989		1.11325
XLOC_024551	AT4G12520		Bifunctional inhibitor/lipid-transfer protein/seed storage 2S albumin superfamily protein	-1.06676		1.4118
XLOC_024999	AT4G19030	NLM1	NOD26-like major intrinsic protein 1	-1.31541		1.50466
XLOC_027077	AT5G16590	LRR1	Leucine-rich repeat protein kinase family protein	-1.1727		1.0525
XLOC_028822	AT5G46890,AT5G46900		Bifunctional inhibitor/lipid-transfer protein/seed storage 2S albumin superfamily protein	-1.43891		1.40403
XLOC_032572	AT5G46890,AT5G46900		Bifunctional inhibitor/lipid-transfer protein/seed storage 2S albumin superfamily protein	-1.47425		1.47256
XLOC_033338	AT5G60530		late embryogenesis abundant protein-related / LEA protein-related	-1.40627		1.40403
XLOC_000205	AT1G04610	YUC3	YUCCA 3	-1.0618
XLOC_000659	AT1G12740	CYP87A2	cytochrome P450, family 87, subfamily A, polypeptide 2	-1.02836
XLOC_006296	AT1G36060		Integrase-type DNA-binding superfamily protein	-1.27925
XLOC_007227	AT1G58270	ZW9	TRAF-like family protein	-1.49454
XLOC_007674	AT1G66270,AT1G66320	BGLU21	Glycosyl hydrolase superfamily protein	-1.0032
XLOC_008074	AT1G73540	NUDT21	nudix hydrolase homolog 21	-1.40338
XLOC_011289	AT2G46685	MIR166A	MIR166/MIR166A; miRNA	-2.18797
XLOC_013982	AT2G45400	BEN1	NAD(P)-binding Rossmann-fold superfamily protein	-1.03384
XLOC_014324	AT3G03500		TatD related DNase	-1.26195
XLOC_014527	AT3G06990,AT3G07000		Cysteine/Histidine-rich C1 domain family protein	-1.12519
XLOC_019282	AT3G29250,AT3G29260	SDR4	NAD(P)-binding Rossmann-fold superfamily protein	-2.60669
XLOC_021133	AT4G01430		nodulin MtN21 /EamA-like transporter family protein	-1.34652
XLOC_023486	AT4G37410	CYP81F4	cytochrome P450, family 81, subfamily F, polypeptide 4	-1.33951
XLOC_023712	AT4G01230,AT4G01240		Reticulon family protein	-1.1203
XLOC_024550	AT4G12510		Bifunctional inhibitor/lipid-transfer protein/seed storage 2S albumin superfamily protein	-1.34109
XLOC_029508	AT5G58750		NAD(P)-binding Rossmann-fold superfamily protein	-1.26987
XLOC_031134	AT5G22570	WRKY38	WRKY DNA-binding protein 38	-1.11456
XLOC_032192	AT5G40630		Ubiquitin-like superfamily protein	-1.00534
XLOC_000191	AT1G04425		other RNA			3.48326
XLOC_000349	AT1G07410	RABA2b	RAB GTPase homolog A2B			1.08522
XLOC_000507	AT1G10300		Nucleolar GTP-binding protein			2.23643
XLOC_000621	AT1G12080		Vacuolar calcium-binding protein-related			1.77693
XLOC_001071	AT1G19968		other RNA			1.23489
XLOC_001498	AT1G27740	RSL4	root hair defective 6-like 4			1.06605
XLOC_001724	AT1G31150		Domain of unknown function (DUF1985)			1.60035
XLOC_001811	AT1G32583					1.163
XLOC_002098	AT1G36940					1.65521
XLOC_002598	AT1G49980		DNA/RNA polymerases superfamily protein			1.42301
XLOC_002648	AT1G50900	LTD	Ankyrin repeat family protein			1.26772
XLOC_003337	AT1G62980	EXPA18	expansin A18			1.19168
XLOC_003338	AT1G62981		Protein of unknown function (DUF1191)			1.68828
XLOC_003340	AT1G63000	UER1	nucleotide-rhamnose synthase/epimerase-reductase			1.21266
XLOC_003736	AT1G69690	TCP15	TCP family transcription factor			1.61204
XLOC_004071	AT1G75717					3.03753
XLOC_004506	AT1G03870	FLA9	FASCICLIN-like arabinoogalactan 9			1.01396
XLOC_004959	AT1G11740		ankyrin repeat family protein			1.40706
XLOC_005010	AT1G12600		UDP-N-acetylglucosamine (UAA) transporter family			1.79532
XLOC_005025	AT1G12845,AT1G12850					1.12967
XLOC_005721	AT1G25510		Eukaryotic aspartyl protease family protein			1.24656
XLOC_005754	AT1G26450		Carbohydrate-binding X8 domain superfamily protein			1.11861
XLOC_006333	AT1G36640					1.38331
XLOC_006581	AT1G44608					1.15841
XLOC_006584	AT1G44760		Adenine nucleotide alpha hydrolases-like superfamily protein			1.00929
XLOC_006793	AT1G50060		CAP (Cysteine-rich secretory proteins, Antigen 5, and Pathogenesis-related 1 protein) superfamily protein			2.31893
XLOC_006828	AT1G50720		Stigma-specific Stig1 family protein			3.08673
XLOC_007089	AT1G55210		Disease resistance-responsive (dirigent-like protein) family protein			1.08645
XLOC_007214	AT1G58070					1.06186
XLOC_007573	AT1G64640	ENODL8	early nodulin-like protein 8			1.14852
XLOC_007972	AT1G71380	CEL3	cellulase 3			3.22097
XLOC_008131	AT1G74520	HVA22A	HVA22 homologue A			1.0139
XLOC_008778	AT2G04680		Cysteine/Histidine-rich C1 domain family protein			1.90221
XLOC_009916	AT2G23130	ATAGP17	arabinogalactan protein 17			2.97091
XLOC_010089	AT2G25810	TIP4;1	tonoplast intrinsic protein 4;1			1.72284
XLOC_010223	AT2G28315		Nucleotide/sugar transporter family protein			1.49168
XLOC_010915	AT2G40320	TBL33	TRICHOME BIREFRINGENCE-LIKE 33			1.11846
XLOC_012205	AT2G15290	TIC21	translocon at inner membrane of chloroplasts 21			1.02258
XLOC_012236	AT2G15790	SQN	peptidyl-prolyl cis-trans isomerase / cyclophilin-40 (CYP40) / rotamase			1.40909
XLOC_012340	AT2G17442					1.50171
XLOC_012428	AT2G18980		Peroxidase superfamily protein			1.04139
XLOC_012599	AT2G21880	RAB7A	RAB GTPase homolog 7A			1.27541
XLOC_012651	AT2G22890		Kua-ubiquitin conjugating enzyme hybrid localisation domain			1.19895
XLOC_013154	AT2G31070	TCP10	TCP domain protein 10			1.76676
XLOC_013293	AT2G33530	scpl46	serine carboxypeptidase-like 46			1.83956
XLOC_013700	AT2G40330	RCAR9	PYR1-like 6			1.63931
XLOC_013709	AT2G40470	LBD15	LOB domain-containing protein 15			1.64478
XLOC_013747	AT2G41190		Transmembrane amino acid transporter family protein			1.51249
XLOC_013755	AT2G41300	SSL1	strictosidine synthase-like 1			1.55802
XLOC_013955	AT2G44790	UCC2	uclacyanin 2			1.0721
XLOC_014416	AT3G05150		Major facilitator superfamily protein			1.54064
XLOC_014466	AT3G05980					1.64992
XLOC_014551	AT3G07425					1.5641
XLOC_014893	AT3G13810	IDD11	indeterminate(ID)-domain 11			2.32613
XLOC_015055	AT3G16240	TIP2;1	delta tonoplast integral protein			1.81278
XLOC_015320	AT3G20590		Late embryogenesis abundant (LEA) hydroxyproline-rich glycoprotein family			1.97
XLOC_016401	AT3G43670		Copper amine oxidase family protein			1.68875
XLOC_016522	AT3G45230		hydroxyproline-rich glycoprotein family protein			1.17342
XLOC_017588	AT3G01260		Galactose mutarotase-like superfamily protein			1.03019
XLOC_017643	AT3G02140	TMAC2	AFP2 (ABI five-binding protein 2) family protein			1.13263
XLOC_018105	AT3G10080		RmlC-like cupins superfamily protein			1.70062
XLOC_018200	AT3G11650	NHL2	NDR1/HIN1-like 2			1.27788
XLOC_018405	AT3G14780					1.26678
XLOC_018783	AT3G21680					1.10654
XLOC_018868	AT3G23170					1.11399
XLOC_020301	AT3G51750,AT3G51760					1.37684
XLOC_020370	AT3G52820	PAP22	purple acid phosphatase 22			2.5058
XLOC_020385	AT3G53040		late embryogenesis abundant protein, putative / LEA protein, putative			1.80365
XLOC_020431	AT3G53920	SIGC	RNApolymerase sigma-subunit C			1.00088
XLOC_020553	AT3G56090	FER3	ferritin 3			1.31495
XLOC_020661	AT3G58100	PDCB5	plasmodesmata callose-binding protein 5			1.06978
XLOC_020737	AT3G59370		Vacuolar calcium-binding protein-related			1.30978
XLOC_021532	AT4G06598					1.72367
XLOC_021739	AT4G08685	SAH7	Pollen Ole e 1 allergen and extensin family protein			1.68175
XLOC_022236	AT4G15950,AT4G15953	RDM2	RNA polymerase II, Rpb4, core protein			1.03062
XLOC_022429	AT4G19020	CMT2	chromomethylase 2			1.04316
XLOC_022711	AT4G23920	UGE2	UDP-D-glucose/UDP-D-galactose 4-epimerase 2			1.38502
XLOC_023317	AT4G34420		P-loop containing nucleoside triphosphate hydrolases superfamily protein			1.5769
XLOC_023688	AT4G00880		SAUR-like auxin-responsive protein family			2.53981
XLOC_024405	AT4G10265		Wound-responsive family protein			3.15874
XLOC_024440	AT4G10860					2.06017
XLOC_024555	AT4G12580					2.65993
XLOC_024571	AT4G12880	ENODL19	early nodulin-like protein 19			1.07962
XLOC_024577	AT4G12980		Auxin-responsive family protein			1.50448
XLOC_024672	AT4G14130	XTR7	xyloglucan endotransglucosylase/hydrolase 15			1.07688
XLOC_024846	AT4G16610		C2H2-like zinc finger protein			1.27787
XLOC_024983	AT4G18780	LEW2	cellulose synthase family protein			1.16105
XLOC_026318	AT5G02190	PCS1	Eukaryotic aspartyl protease family protein			1.73387
XLOC_026576	AT5G06510	NF-YA10	nuclear factor Y, subunit A10			2.5822
XLOC_026745	AT5G09980	PROPEP4	elicitor peptide 4 precursor			1.21084
XLOC_026755	AT5G10180	SULTR2;1	slufate transporter 2;1			3.78755
XLOC_028026	AT5G34871		other RNA			4.90497
XLOC_028724	AT5G45210		Disease resistance protein (TIR-NBS-LRR class) family			1.17154
XLOC_029105	AT5G51850					1.15054
XLOC_029304	AT5G55110		Stigma-specific Stig1 family protein			2.2398
XLOC_029390	AT5G56540	ATAGP14	arabinogalactan protein 14			1.00334
XLOC_030165	AT5G03940,AT5G03970,AT5G03995	SRP54CP	chloroplast signal recognition particle 54 kDa subunit			1.12195
XLOC_030327	AT5G06710	HAT14	homeobox from Arabidopsis thaliana			1.22774
XLOC_030501	AT5G10430	ATAGP4	arabinogalactan protein 4			1.06125
XLOC_030631	AT5G12980		Cell differentiation, Rcd1-like protein			1.04558
XLOC_030857	AT5G17165					2.97101
XLOC_031215	AT5G24070		Peroxidase superfamily protein			1.97778
XLOC_031351	AT5G26330		Cupredoxin superfamily protein			1.08508
XLOC_032134	AT5G39820	NAC094	NAC domain containing protein 94			1.3095
XLOC_032335	AT5G43070	WPP1	WPP domain protein 1			1.01993
XLOC_032395	AT5G44010					1.61934
XLOC_032451	AT5G44820		Nucleotide-diphospho-sugar transferase family protein			2.36552
XLOC_032645	AT5G48100	TT10	Laccase/Diphenol oxidase family protein			1.15055
XLOC_032718	AT5G49280		hydroxyproline-rich glycoprotein family protein			1.39847
XLOC_032785	AT5G50450		HCP-like superfamily protein with MYND-type zinc finger			1.22904
XLOC_032836	AT5G51310		2-oxoglutarate (2OG) and Fe(II)-dependent oxygenase superfamily protein			1.46364
XLOC_033115	AT5G56540	ATAGP14	arabinogalactan protein 14			1.45337
XLOC_000120	AT1G03090	MCCA	methylcrotonyl-CoA carboxylase alpha chain, mitochondrial / 3-methylcrotonyl-CoA carboxylase 1 (MCCA)			-1.3333
XLOC_000155	AT1G03740		Protein kinase superfamily protein			-1.10208
XLOC_000408	AT1G08520	V157	ALBINA 1			-1.52744
XLOC_000696	AT1G13260	RAV1	related to ABI3/VP1 1			-1.15313
XLOC_000834	AT1G15670		Galactose oxidase/kelch repeat superfamily protein			-1.00757
XLOC_000903	AT1G17020,AT1G17030	SRG1	senescence-related gene 1			-1.95762
XLOC_001407	AT1G26470					-1.05051
XLOC_001695	AT1G30720,AT1G30730,AT1G30740		FAD-binding Berberine family protein			-1.4686
XLOC_001737	AT1G31355					-2.09569
XLOC_001974	AT1G35140	PHI-1	Phosphate-responsive 1 family protein			-1.94446
XLOC_002578	AT1G49570		Peroxidase superfamily protein			-1.48649
XLOC_002754	AT1G52780		Protein of unknown function (DUF2921)			-1.93308
XLOC_002977	AT1G56460		HIT zinc finger ;PAPA-1-like conserved region			-1.04366
XLOC_003233	AT1G61240		Protein of unknown function (DUF707)			-1.1637
XLOC_003498	AT1G65540		LETM1-like protein			-2.23327
XLOC_003554	AT1G66600	WRKY63	ABA overly sensitive mutant 3			-3.12379
XLOC_003571	AT1G67030	ZFP6	zinc finger protein 6			-1.18583
XLOC_003671	AT1G68620		alpha/beta-Hydrolases superfamily protein			-2.1051
XLOC_003875	AT1G72060		serine-type endopeptidase inhibitors			-4.51748
XLOC_003924	AT1G72910,AT1G72920,AT1G72930,AT1G72940		Toll-Interleukin-Resistance (TIR) domain-containing protein			-1.02099
XLOC_003972	AT1G73920		alpha/beta-Hydrolases superfamily protein			-1.3914
XLOC_004116	AT1G76570		Chlorophyll A-B binding family protein			-2.35615
XLOC_004142	AT1G76980					-1.58934
XLOC_004143	AT1G76990	ACR3	ACT domain repeat 3			-1.18756
XLOC_004201	AT1G78070		Transducin/WD40 repeat-like superfamily protein			-2.15293
XLOC_004598	AT1G05340					-1.34989
XLOC_004661	AT1G06570	PDS1	phytoene desaturation 1			-1.9417
XLOC_004682	AT1G07000	EXO70B2	exocyst subunit exo70 family protein B2			-1.00563
XLOC_004696	AT1G07200		Double Clp-N motif-containing P-loop nucleoside triphosphate hydrolases superfamily protein			-1.12319
XLOC_005197	AT1G15790					-1.64824
XLOC_005263	AT1G17145		RING/U-box superfamily protein			-1.00551
XLOC_005517	AT1G21680		DPP6 N-terminal domain-like protein			-1.32691
XLOC_005614	AT1G23390		Kelch repeat-containing F-box family protein			-1.14612
XLOC_005760	AT1G26620		Plant protein of unknown function (DUF863)			-1.07983
XLOC_005882	AT1G28960	NUDX15	nudix hydrolase homolog 15			-1.00144
XLOC_006164	AT1G33970		P-loop containing nucleoside triphosphate hydrolases superfamily protein			-1.05805
XLOC_006241	AT1G35210					-2.19216
XLOC_006861	AT1G51420	SPP1	sucrose-phosphatase 1			-1.04411
XLOC_007140	AT1G56010	NAC1	NAC domain containing protein 1			-1.72523
XLOC_007160	AT1G56300		Chaperone DnaJ-domain superfamily protein			-1.27821
XLOC_007780	AT1G67970	HSFA8	heat shock transcription factor A8			-1.46092
XLOC_007886	AT1G69890		Protein of unknown function (DUF569)			-1.28287
XLOC_007889	AT1G69920	GSTU12	glutathione S-transferase TAU 12			-3.70011
XLOC_007927	AT1G70530	CRK3	cysteine-rich RLK (RECEPTOR-like protein kinase) 3			-1.09914
XLOC_007997	AT1G72070		Chaperone DnaJ-domain superfamily protein			-1.3985
XLOC_008095	AT1G73980		Phosphoribulokinase / Uridine kinase family			-1.01632
XLOC_008172	AT1G75410	BLH3	BEL1-like homeodomain 3			-1.63842
XLOC_008265	AT1G76980					-1.96101
XLOC_008468	AT1G80830	PMIT1	natural resistance-associated macrophage protein 1			-1.00723
XLOC_008575	AT2G01530	ZCE2	MLP-like protein 329			-1.30297
XLOC_008598	AT2G01980	SOS1	sodium proton exchanger, putative (NHX7) (SOS1)			-1.95835
XLOC_009290	AT2G13290		beta-1,4-N-acetylglucosaminyltransferase family protein			-1.03281
XLOC_009526	AT2G16980		Major facilitator superfamily protein			-1.23525
XLOC_009980	AT2G24240		BTB/POZ domain with WD40/YVTN repeat-like protein			-1.39685
XLOC_010342	AT2G30440	TPP	thylakoid processing peptide			-1.18351
XLOC_010427	AT2G31945					-1.48081
XLOC_010518	AT2G33480	NAC041	NAC domain containing protein 41			-1.59997
XLOC_010714	AT2G36690		2-oxoglutarate (2OG) and Fe(II)-dependent oxygenase superfamily protein			-1.87308
XLOC_010812	AT2G38470	WRKY33	WRKY DNA-binding protein 33			-1.17364
XLOC_010920	AT2G40420		Transmembrane amino acid transporter family protein			-1.08814
XLOC_011157	AT2G44480	BGLU17	beta glucosidase 17			-3.18139
XLOC_011486	AT2G02710	PLPC	PAS/LOV protein B			-1.21884
XLOC_011500	AT2G02960		RING/FYVE/PHD zinc finger superfamily protein			-1.16791
XLOC_011566	AT2G04110					-3.75654
XLOC_011652	AT2G05510		Glycine-rich protein family			-3.00002
XLOC_012157	AT2G14520		CBS domain-containing protein with a domain of unknown function (DUF21)			-1.63605
XLOC_012397	AT2G18360		alpha/beta-Hydrolases superfamily protein			-1.23022
XLOC_012658	AT2G23030	SNRK2.9	SNF1-related protein kinase 2.9			-1.51673
XLOC_012817	AT2G25450		2-oxoglutarate (2OG) and Fe(II)-dependent oxygenase superfamily protein			-1.03214
XLOC_013015	AT2G28800	ALB3	63 kDa inner membrane family protein			-1.13735
XLOC_013098	AT2G30250	WRKY25	WRKY DNA-binding protein 25			-1.06871
XLOC_013166	AT2G31260	ATAPG9	autophagy 9 (APG9)			-1.10079
XLOC_013213	AT2G32030		Acyl-CoA N-acyltransferases (NAT) superfamily protein			-1.0929
XLOC_013350	AT2G34500	CYP710A1	cytochrome P450, family 710, subfamily A, polypeptide 1			-1.25248
XLOC_013635	AT2G39360		Protein kinase superfamily protein			-1.72679
XLOC_013657	AT2G39681	TAS2	TAS2; other RNA			-1.43982
XLOC_013887	AT2G43570	CHI	chitinase, putative			-1.13933
XLOC_013981	AT2G45380					-1.00415
XLOC_014707	AT3G10500	NAC053	NAC domain containing protein 53			-1.35323
XLOC_014903	AT3G13950					-1.65848
XLOC_014930	AT3G14440	STO1	nine-cis-epoxycarotenoid dioxygenase 3			-2.08587
XLOC_014949	AT3G14640,AT3G14650,AT3G14660	CYP72A10	cytochrome P450, family 72, subfamily A, polypeptide 10			-1.18248
XLOC_015008	AT3G15500	NAC3	NAC domain containing protein 3			-1.32076
XLOC_015103	AT3G17110					-1.23689
XLOC_015600	AT3G24770	CLE41	CLAVATA3/ESR-RELATED 41			-1.24058
XLOC_015824	AT3G28510		P-loop containing nucleoside triphosphate hydrolases superfamily protein			-1.08501
XLOC_015831	AT3G28580		P-loop containing nucleoside triphosphate hydrolases superfamily protein			-2.01098
XLOC_016502	AT3G44870,AT3G44880		S-adenosyl-L-methionine-dependent methyltransferases superfamily protein			-2.71323
XLOC_016548	AT3G45640	MPK3	mitogen-activated protein kinase 3			-1.23375
XLOC_016556	AT3G45720		Major facilitator superfamily protein			-2.10327
XLOC_016720	AT3G48350	CEP3	Cysteine proteinases superfamily protein			-1.71168
XLOC_016730	AT3G48530	KING1	SNF1-related protein kinase regulatory subunit gamma 1			-1.22244
XLOC_016818	AT3G50260	DEAR1	cooperatively regulated by ethylene and jasmonate 1			-1.02911
XLOC_017185	AT3G56275					-1.91124
XLOC_017244	AT3G57380		Glycosyltransferase family 61 protein			-2.27199
XLOC_017390	AT3G60150		Protein of unknown function (DUF498/DUF598)			-4.42209
XLOC_017575	AT3G63520	NCED1	carotenoid cleavage dioxygenase 1			-1.14109
XLOC_017593	AT3G01311		Protein of unknown function (DUF569)			-4.30537
XLOC_017679	AT3G02850	SKOR	STELAR K+ outward rectifier			-1.13035
XLOC_017941	AT3G06850	LTA1	2-oxoacid dehydrogenases acyltransferase family protein			-1.59839
XLOC_018020	AT3G08720	S6K2	serine/threonine protein kinase 2			-1.22619
XLOC_018030	AT3G08860	PYD4	PYRIMIDINE 4			-1.34295
XLOC_018258	AT3G12580	HSP70	heat shock protein 70			-1.40451
XLOC_018397	AT3G14590	NTMC2TYPE6.2	Calcium-dependent lipid-binding (CaLB domain) family protein			-1.65612
XLOC_018933	AT3G24310	MYB305	myb domain protein 305			-1.45987
XLOC_019200	AT3G28345	MDR13	ABC transporter family protein			-1.66598
XLOC_019246	AT3G28940		AIG2-like (avirulence induced gene) family protein			-1.00174
XLOC_019426	AT3G30775	PRODH	Methylenetetrahydrofolate reductase family protein			-1.60559
XLOC_019901	AT3G45300	IVDH	isovaleryl-CoA-dehydrogenase			-1.42647
XLOC_020083	AT3G48115		other RNA			-1.01131
XLOC_020089	AT3G48195,AT3G48200		Phox (PX) domain-containing protein			-1.0486
XLOC_020157	AT3G49360,AT3G49370	PGL2	6-phosphogluconolactonase 2			-1.01062
XLOC_020261	AT3G51075		other RNA			-3.62022
XLOC_020537	AT3G55850	LAF3 ISF2	Amidohydrolase family			-1.06064
XLOC_020569	AT3G56400	WRKY70	WRKY DNA-binding protein 70			-1.00864
XLOC_020629	AT3G57520	SIP2	seed imbibition 2			-1.43158
XLOC_020692	AT3G58520,AT3G58550		Ubiquitin carboxyl-terminal hydrolase family protein			-2.28968
XLOC_021401	AT4G04850	KEA3	K+ efflux antiporter 3			-2.31244
XLOC_021499	AT4G06534,AT4G06536					-1.65235
XLOC_021637	AT4G07820		CAP (Cysteine-rich secretory proteins, Antigen 5, and Pathogenesis-related 1 protein) superfamily protein			-2.73933
XLOC_021638	AT4G07825					-1.6276
XLOC_021717	AT4G08360		KOW domain-containing protein			-2.17846
XLOC_022002	AT4G12570	UPL5	ubiquitin protein ligase 5			-1.31605
XLOC_022045	AT4G13310,AT4G13320	CYP71A20	cytochrome P450, family 71, subfamily A, polypeptide 20			-1.26448
XLOC_022208	AT4G15610		Uncharacterised protein family (UPF0497)			-1.60276
XLOC_022259	AT4G16190		Papain family cysteine protease			-2.52502
XLOC_022368	AT4G18170	WRKY28	WRKY DNA-binding protein 28			-1.65474
XLOC_022496	AT4G20320		CTP synthase family protein			-1.01909
XLOC_022577	AT4G21534	SPHK2	Diacylglycerol kinase family protein			-1.16468
XLOC_022688	AT4G23570	SGT1A	phosphatase-related			-1.01641
XLOC_022781	AT4G25070,AT4G25080					-1.38554
XLOC_022791	AT4G25300		2-oxoglutarate (2OG) and Fe(II)-dependent oxygenase superfamily protein			-2.53096
XLOC_023280	AT4G33940		RING/U-box superfamily protein			-1.00612
XLOC_023545	AT4G38540		FAD/NAD(P)-binding oxidoreductase family protein			-1.26623
XLOC_023695	AT4G00940		Dof-type zinc finger DNA-binding family protein			-1.91702
XLOC_024218	AT4G07820		CAP (Cysteine-rich secretory proteins, Antigen 5, and Pathogenesis-related 1 protein) superfamily protein			-2.62773
XLOC_024500	AT4G11850	PLDGAMMA1	phospholipase D gamma 1			-1.00811
XLOC_024591	AT4G13195	CLE44	CLAVATA3/ESR-RELATED 44			-1.06346
XLOC_024629	AT4G13554,AT4G13555	MIR857A	MIR857a; miRNA			-4.68665
XLOC_024736	AT4G14905,AT4G14910		Galactose oxidase/kelch repeat superfamily protein			-1.0237
XLOC_025284	AT4G23880					-1.77426
XLOC_025295	AT4G24180	TLP1	THAUMATIN-LIKE PROTEIN 1			-1.03343
XLOC_025391	AT4G25940		ENTH/ANTH/VHS superfamily protein			-1.60012
XLOC_025396	AT4G26080	AtABI1	Protein phosphatase 2C family protein			-1.39737
XLOC_025443	AT4G26850	VTC2	mannose-1-phosphate guanylyltransferase (GDP)s;GDP-galactose:mannose-1-phosphate guanylyltransferases;GDP-galactose:glucose-1-phosphate guanylyltransferases;GDP-galactose:myoinositol-1-phosphate guanylyltransferases;glucose-1-phosphate guanylyltransferase			-1.20975
XLOC_025476	AT4G27410	RD26	NAC (No Apical Meristem) domain transcriptional regulator superfamily protein			-1.59421
XLOC_025557	AT4G28890		RING/U-box superfamily protein			-1.06726
XLOC_025607	AT4G29905					-1.09625
XLOC_025699	AT4G31540	EXO70G1	exocyst subunit exo70 family protein G1			-1.48647
XLOC_025719	AT4G31860		Protein phosphatase 2C family protein			-1.05654
XLOC_025791	AT4G33050	EDA39	calmodulin-binding family protein			-1.4407
XLOC_025806	AT4G33300	ADR1-L1	ADR1-like 1			-1.04181
XLOC_025863	AT4G34180		Cyclase family protein			-1.05942
XLOC_025864	AT4G34190	2017-09-01	stress enhanced protein 1			-1.54101
XLOC_026068	AT4G38060					-1.42805
XLOC_026162	AT4G39780,AT4G39790		Integrase-type DNA-binding superfamily protein			-1.66085
XLOC_026260	AT5G01210		HXXXD-type acyl-transferase family protein			-1.11136
XLOC_026311	AT5G02100	UNE18	Oxysterol-binding family protein			-1.00787
XLOC_026465	AT5G04490	VTE5	vitamin E pathway gene 5			-1.09733
XLOC_026530	AT5G05750		DNAJ heat shock N-terminal domain-containing protein			-1.5532
XLOC_026629	AT5G07440	GDH2	glutamate dehydrogenase 2			-1.0355
XLOC_026640	AT5G07680	NAC080	NAC domain containing protein 80			-1.18398
XLOC_026705	AT5G09220	AAP2	amino acid permease 2			-1.1386
XLOC_027231	AT5G19240		Glycoprotein membrane precursor GPI-anchored			-3.17699
XLOC_027514	AT5G25140	CYP71B13	cytochrome P450, family 71, subfamily B, polypeptide 13			-2.48068
XLOC_027612	AT5G26920	CBP60G	Cam-binding protein 60-like G			-2.07797
XLOC_027645	AT5G27420	CNI1	carbon/nitrogen insensitive 1			-1.56577
XLOC_027687	AT5G27950		P-loop containing nucleoside triphosphate hydrolases superfamily protein			-1.33282
XLOC_028244	AT5G37540		Eukaryotic aspartyl protease family protein			-1.04876
XLOC_028337	AT5G39020		Malectin/receptor-like protein kinase family protein			-2.50962
XLOC_028463	AT5G41410	BEL1	POX (plant homeobox) family protein			-1.69471
XLOC_028718	AT5G45110	NPR3	NPR1-like protein 3			-1.44309
XLOC_028840	AT5G47240	NUDT8	nudix hydrolase homolog 8			-1.83652
XLOC_029088	AT5G51630		Disease resistance protein (TIR-NBS-LRR class) family			-8.81867
XLOC_029093	AT5G51730		RNA-binding (RRM/RBD/RNP motifs) family protein			-1.0517
XLOC_029173	AT5G53110		RING/U-box superfamily protein			-1.0407
XLOC_029238	AT5G54080	HGO	homogentisate 1,2-dioxygenase			-1.23262
XLOC_029388	AT5G56520					-1.36355
XLOC_029415	AT5G56980					-1.24565
XLOC_029443	AT5G57565		Protein kinase superfamily protein			-4.0346
XLOC_029506	AT5G58660		2-oxoglutarate (2OG) and Fe(II)-dependent oxygenase superfamily protein			-1.16103
XLOC_029552	AT5G59530		2-oxoglutarate (2OG) and Fe(II)-dependent oxygenase superfamily protein			-2.50147
XLOC_029555	AT5G59570	BOA	Homeodomain-like superfamily protein			-2.30707
XLOC_029569	AT5G59790		Domain of unknown function (DUF966)			-1.513
XLOC_029645	AT5G61190		putative endonuclease or glycosyl hydrolase with C2H2-type zinc finger domain			-1.51618
XLOC_029650	AT5G61260		Plant calmodulin-binding protein-related			-2.08406
XLOC_029730	AT5G62720		Integral membrane HPP family protein			-1.56956
XLOC_029851	AT5G64900	PROPEP1	precursor of peptide 1			-2.07984
XLOC_030243	AT5G05200		Protein kinase superfamily protein			-1.16864
XLOC_030250	AT5G05320		FAD/NAD(P)-binding oxidoreductase family protein			-1.51005
XLOC_030321	AT5G06570,AT5G06580		alpha/beta-Hydrolases superfamily protein			-1.67771
XLOC_030692	AT5G14080		Tetratricopeptide repeat (TPR)-like superfamily protein			-1.10713
XLOC_030843	AT5G16970	AT-AER	alkenal reductase			-2.14741
XLOC_030859	AT5G17230	PSY	PHYTOENE SYNTHASE			-1.54108
XLOC_030872	AT5G17460					-1.31817
XLOC_030957	AT5G18760		RING/U-box superfamily protein			-1.09378
XLOC_031526	AT5G28770	BZO2H3	bZIP transcription factor family protein			-1.25813
XLOC_032183	AT5G40470		RNI-like superfamily protein			-1.5687
XLOC_032478	AT5G45310					-1.92423
XLOC_032726	AT5G49360	BXL1	beta-xylosidase 1			-1.14825
XLOC_032913	AT5G52870	MAKR5				-1.2358
XLOC_032992	AT5G54230	MYB49	myb domain protein 49			-1.93335
XLOC_033060	AT5G55540	TRN1	tornado 1			-1.3022
XLOC_033283	AT5G59540		2-oxoglutarate (2OG) and Fe(II)-dependent oxygenase superfamily protein			-1.39927
XLOC_033285	AT5G59560	SRR1	sensitivity to red light reduced protein (SRR1)			-1.0129
XLOC_033419	AT5G61820					-1.15829
XLOC_033462	AT5G62680		Major facilitator superfamily protein			-1.60651
XLOC_033692	AT5G66650		Protein of unknown function (DUF607)			-1.32303
