# Supplementary material for: Genetic dissection of the Arabidopsis spaceflight transcriptome: Are some responses dispensable for the physiological adaptation of plants to spaceflight?
Source: PLoS One. 2017 Jun 29;12(6):e0180186. doi: 10.1371/journal.pone.0180186 (PMC5491145; doi:10.1371/journal.pone.0180186)
Supplement: S6 Table — (XLSX) [file pone.0180186.s006.xlsx]

## Sheet: Genotype GC_DK trim_annot
	Ground Control - Dark			log2 (fold change)
gene_id	gene	Alias	Full name	Col : PhyD	Col : WS	PhyD : WS
XLOC_001829	AT1G32870	NAC13	NAC domain protein 13	2.17109	2.03472
XLOC_018238	AT3G12230,AT3G12240	scpl14	serine carboxypeptidase-like 14	1.08277	1.14412
XLOC_024571	AT4G12880	ENODL19	early nodulin-like protein 19	1.36823	1.00608
XLOC_030482	AT5G10130		Pollen Ole e 1 allergen and extensin family protein	1.52509	1.83645
XLOC_032983	AT5G54100		SPFH/Band 7/PHB domain-containing membrane-associated protein family	2.14745	1.62421
XLOC_000507	AT1G10300		Nucleolar GTP-binding protein		2.41513	1.85132
XLOC_001265	AT1G23160		Auxin-responsive GH3 family protein		2.03306	2.05564
XLOC_001529	AT1G28210	ATJ1	DNAJ heat shock family protein		1.89739	1.64053
XLOC_001724	AT1G31150		Domain of unknown function (DUF1985)		1.17136	1.09278
XLOC_003315	AT1G62570	FMO GS-OX4	flavin-monooxygenase glucosinolate S-oxygenase 4		1.91267	1.46384
XLOC_003403	AT1G64100,AT1G64105		pentatricopeptide (PPR) repeat-containing protein		1.98	1.99577
XLOC_003927	AT1G72970	HTH	Glucose-methanol-choline (GMC) oxidoreductase family protein		1.55176	1.30935
XLOC_006014	AT1G31340	RUB1	related to ubiquitin 1		1.50835	1.6581
XLOC_006681	AT1G48070		Thioredoxin superfamily protein		2.45504	1.1763
XLOC_006804	AT1G50290,AT1G50300				1.52225	1.96086
XLOC_007901	AT1G70080		Terpenoid cyclases/Protein prenyltransferases superfamily protein		2.09442	1.57036
XLOC_009862	AT2G22410	SLO1	SLOW GROWTH 1		1.50628	1.34159
XLOC_010783	AT2G37990		ribosome biogenesis regulatory protein (RRS1) family protein		1.23455	1.12186
XLOC_010955	AT2G40960		Single-stranded nucleic acid binding R3H protein		3.00213	3.20691
XLOC_011572	AT2G04230		FBD, F-box and Leucine Rich Repeat domains containing protein		2.78954	2.85761
XLOC_012223	AT2G15560,AT2G15570		Putative endonuclease or glycosyl hydrolase		2.68618	2.74329
XLOC_012236	AT2G15790	SQN	peptidyl-prolyl cis-trans isomerase / cyclophilin-40 (CYP40) / rotamase		1.65245	1.76822
XLOC_013220	AT2G32180	PTAC18	plastid transcriptionally active 18		1.89554	2.21063
XLOC_013602	AT2G38750	ANNAT4	annexin 4		3.0197	2.23704
XLOC_013747	AT2G41190		Transmembrane amino acid transporter family protein		2.71661	2.60151
XLOC_015571	AT3G24255		RNA-directed DNA polymerase (reverse transcriptase)-related family protein		6.80581	6.86044
XLOC_016401	AT3G43670		Copper amine oxidase family protein		3.94666	2.14754
XLOC_016495	AT3G44790,AT3G44800		TRAF-like family protein		4.81496	4.61863
XLOC_017935	AT3G06680		Ribosomal L29e protein family		1.21039	1.1711
XLOC_019990	AT3G46540		ENTH/VHS family protein		1.64722	1.31088
XLOC_020290	AT3G51600	LTP5	lipid transfer protein 5		3.08554	2.59364
XLOC_020422	AT3G53730		Histone superfamily protein		1.80882	1.88545
XLOC_021144	AT4G01525.1	SADHU5-1	transposable element gene		3.98982	3.05855
XLOC_021152	AT4G01600		GRAM domain family protein		2.83796	3.14291
XLOC_022306	AT4G16980		arabinogalactan-protein family		5.06248	5.82333
XLOC_022623	AT4G22212		Arabidopsis defensin-like protein		1.69486	1.74283
XLOC_022746	AT4G24420		RNA-binding (RRM/RBD/RNP motifs) family protein		5.57531	5.87698
XLOC_023430	AT4G36250	ALDH3F1	aldehyde dehydrogenase 3F1		3.82622	2.2517
XLOC_026152	AT4G39590		Galactose oxidase/kelch repeat superfamily protein		2.91367	2.91568
XLOC_026569	AT5G06390	FLA17	FASCICLIN-like arabinogalactan protein 17 precursor		1.85288	2.44271
XLOC_027431	AT5G23570	SGS3	XS domain-containing protein / XS zinc finger domain-containing protein-related		1.85682	2.60624
XLOC_027753	AT5G28626.1	SADHU1-3	transposable element gene		2.65166	2.60691
XLOC_028243	AT5G37530		NAD(P)-binding Rossmann-fold superfamily protein		2.10851	1.30758
XLOC_028724	AT5G45210		Disease resistance protein (TIR-NBS-LRR class) family		1.26263	1.50988
XLOC_029745	AT5G62980	FOLB2	Dihydroneopterin aldolase		1.42735	1.22696
XLOC_031055	AT5G20620	UBQ4	ubiquitin 4		1.07677	1.18854
XLOC_031070	AT5G20830	SUS1	sucrose synthase 1		1.04329	1.57
XLOC_031214	AT5G24060		Pentatricopeptide repeat (PPR) superfamily protein		2.07443	2.39699
XLOC_033088	AT5G56000	Hsp81.4	HEAT SHOCK PROTEIN 81.4		1.2537	1.25693
XLOC_033239	AT5G58784		Undecaprenyl pyrophosphate synthetase family protein		3.20059	1.53878
XLOC_033539	AT5G64080	XYP1	Bifunctional inhibitor/lipid-transfer protein/seed storage 2S albumin superfamily protein		1.09571	1.12326
XLOC_000011	AT1G01210		DNA-directed RNA polymerase, subunit M, archaeal		1.03014
XLOC_000206	AT1G04635	EMB1687	ribonuclease P family protein / Rpp14 family protein		1.16586
XLOC_001259	AT1G23100		GroES-like family protein		1.26777
XLOC_001878	AT1G33750		Terpenoid cyclases/Protein prenyltransferases superfamily protein		1.22348
XLOC_002512	AT1G48500,AT1G48510	TIFY6A	jasmonate-zim-domain protein 4		1.04591
XLOC_002679	AT1G51380		DEA(D/H)-box RNA helicase family protein		1.31763
XLOC_003121	AT1G58380	XW6	Ribosomal protein S5 family protein		1.30363
XLOC_003340	AT1G63000	UER1	nucleotide-rhamnose synthase/epimerase-reductase		1.30151
XLOC_003725	AT1G69530	EXPA1	expansin A1		1.70573
XLOC_003942	AT1G73400		Pentatricopeptide repeat (PPR) superfamily protein		2.28043
XLOC_003955	AT1G73620		Pathogenesis-related thaumatin superfamily protein		1.27498
XLOC_004121	AT1G76620		Protein of unknown function, DUF547		2.85582
XLOC_004166	AT1G77510	PDIL1-2	PDI-like 1-2		1.43803
XLOC_004526	AT1G04280		P-loop containing nucleoside triphosphate hydrolases superfamily protein		1.57587
XLOC_004527	AT1G04290,AT1G04300		Thioesterase superfamily protein		1.00301
XLOC_004760	AT1G08220				1.05076
XLOC_005294	AT1G17690	NOF1			1.09923
XLOC_005963	AT1G30550		S-adenosyl-L-methionine-dependent methyltransferases superfamily protein		1.01767
XLOC_006899	AT1G52060,AT1G52070		Mannose-binding lectin superfamily protein		1.56324
XLOC_007332	AT1G60770		Tetratricopeptide repeat (TPR)-like superfamily protein		1.07209
XLOC_007674	AT1G66270,AT1G66320	BGLU21	Glycosyl hydrolase superfamily protein		1.6269
XLOC_007675	AT1G66280	BGLU22	Glycosyl hydrolase superfamily protein		1.04014
XLOC_009895	AT2G22840	GRF1	growth-regulating factor 1		1.10556
XLOC_010017	AT2G24762	GDU4	glutamine dumper 4		1.42789
XLOC_010131	AT2G26640	KCS11	3-ketoacyl-CoA synthase 11		1.37218
XLOC_010196	AT2G27840	HDT4	histone deacetylase-related / HD-related		1.07684
XLOC_010326	AT2G30130	PCK1	Lateral organ boundaries (LOB) domain family protein		1.21125
XLOC_010377	AT2G31081	CLE4	CLAVATA3/ESR-RELATED 4		1.15948
XLOC_010569	AT2G34260	WDR55	transducin family protein / WD-40 repeat family protein		1.17045
XLOC_010635	AT2G35460		Late embryogenesis abundant (LEA) hydroxyproline-rich glycoprotein family		4.60949
XLOC_011570	AT2G04170		TRAF-like family protein		1.0012
XLOC_012264	AT2G16230		O-Glycosyl hydrolases family 17 protein		1.0485
XLOC_013153	AT2G31060	EMB2785	elongation factor family protein		1.03482
XLOC_014286	AT3G02650		Tetratricopeptide repeat (TPR)-like superfamily protein		1.19526
XLOC_014466	AT3G05980				1.46841
XLOC_014572	AT3G07770	Hsp89.1	HEAT SHOCK PROTEIN 89.1		1.04569
XLOC_014607	AT3G08890		Protein of unknown function, DUF538		1.60412
XLOC_014677	AT3G10110	MEE67	Mitochondrial import inner membrane translocase subunit Tim17/Tim22/Tim23 family protein		1.28206
XLOC_014822	AT3G12860		NOP56-like pre RNA processing ribonucleoprotein		1.10502
XLOC_014998	AT3G15357				1.411
XLOC_015306	AT3G20370		TRAF-like family protein		1.12999
XLOC_015739	AT3G27280	PHB4	prohibitin 4		1.06228
XLOC_017277	AT3G57940		Domain of unknown function (DUF1726) ;Putative ATPase (DUF699)		1.0648
XLOC_017588	AT3G01260		Galactose mutarotase-like superfamily protein		1.00238
XLOC_018087	AT3G09800		SNARE-like superfamily protein		1.17944
XLOC_018347	AT3G13860	HSP60-3A	heat shock protein 60-3A		1.09443
XLOC_018606	AT3G18580		Nucleic acid-binding, OB-fold-like protein		1.06129
XLOC_018771	AT3G21540		transducin family protein / WD-40 repeat family protein		1.03816
XLOC_020040	AT3G47300	SELT	SELT-like protein precursor		1.12418
XLOC_020113	AT3G48570		secE/sec61-gamma protein transport protein		1.1493
XLOC_020340	AT3G52390		TatD related DNase		1.17368
XLOC_020550	AT3G56070	ROC2	rotamase cyclophilin 2		1.01248
XLOC_020629	AT3G57520	SIP2	seed imbibition 2		1.25601
XLOC_021982	AT4G12130		Glycine cleavage T-protein family		1.29175
XLOC_022869	AT4G26600		S-adenosyl-L-methionine-dependent methyltransferases superfamily protein		1.08761
XLOC_023261	AT4G33550		Bifunctional inhibitor/lipid-transfer protein/seed storage 2S albumin superfamily protein		1.06543
XLOC_024540	AT4G12400	Hop3	stress-inducible protein, putative		1.39464
XLOC_024858	AT4G16770		2-oxoglutarate (2OG) and Fe(II)-dependent oxygenase superfamily protein		1.35105
XLOC_024966	AT4G18440		L-Aspartase-like family protein		1.01113
XLOC_025271	AT4G23620		Ribosomal protein L25/Gln-tRNA synthetase, anti-codon-binding domain		1.02677
XLOC_025438	AT4G26780	MGE2	Co-chaperone GrpE family protein		1.36641
XLOC_025951	AT4G36020	CSDP1	cold shock domain protein 1		1.00151
XLOC_026325	AT5G02280		SNARE-like superfamily protein		1.07428
XLOC_027115	AT5G17270		Protein prenylyltransferase superfamily protein		1.22598
XLOC_028379	AT5G39890		Protein of unknown function (DUF1637)		2.19555
XLOC_028404	AT5G40400,AT5G40405		Pentatricopeptide repeat (PPR) superfamily protein		1.62186
XLOC_028760	AT5G45920		SGNH hydrolase-type esterase superfamily protein		1.56301
XLOC_029490	AT5G58370		P-loop containing nucleoside triphosphate hydrolases superfamily protein		1.19317
XLOC_029778	AT5G63660	PDF2.5	Scorpion toxin-like knottin superfamily protein		1.30136
XLOC_029963	AT5G66815				1.97066
XLOC_030069	AT5G02050		Mitochondrial glycoprotein family protein		1.39969
XLOC_030537	AT5G11030	ALF4	aberrant lateral root formation 4		1.14
XLOC_033085	AT5G55920	OLI2	S-adenosyl-L-methionine-dependent methyltransferases superfamily protein		1.00714
XLOC_033337	AT5G60520		Late embryogenesis abundant (LEA) protein-related		1.10587
XLOC_033417	AT5G61790	CNX1	calnexin 1		1.02381
XLOC_033451	AT5G62440		Protein of unknown function (DUF3223)		1.26433
XLOC_004983	AT1G12090	ELP	extensin-like protein	1.28483	-1.20651	-2.5011
XLOC_005365	AT1G18980		RmlC-like cupins superfamily protein	1.40193	-1.31674	-2.71138
XLOC_012381	AT2G18150		Peroxidase superfamily protein	1.50369	-2.48393	-3.9841
XLOC_012428	AT2G18980		Peroxidase superfamily protein	1.06326	-1.84035	-2.90318
XLOC_013647	AT2G39530		Uncharacterised protein family (UPF0497)	1.32993	-1.63566	-2.96108
XLOC_017584	AT3G01190		Peroxidase superfamily protein	1.44139	-1.04604	-2.4815
XLOC_019028	AT3G25930		Adenine nucleotide alpha hydrolases-like superfamily protein	1.41139	-1.00353	-2.40836
XLOC_024550	AT4G12510		Bifunctional inhibitor/lipid-transfer protein/seed storage 2S albumin superfamily protein	1.08688	-2.61374	-3.70637
XLOC_026744	AT5G09978	PEP7	elicitor peptide 7 precursor	1.55044	-2.57299	-4.11622
XLOC_011646	AT2G05330		BTB/POZ domain-containing protein	-1.12193	-2.35399	-1.23199
XLOC_000811	AT1G15330		Cystathionine beta-synthase (CBS) protein	-1.81595	-2.11133
XLOC_006573	AT1G44180		Peptidase M20/M25/M40 family protein	-1.08508	-1.17553
XLOC_008574	AT2G01520	ZCE1	MLP-like protein 328	-1.86601	-1.80033
XLOC_009608	AT2G18370		Bifunctional inhibitor/lipid-transfer protein/seed storage 2S albumin superfamily protein	-2.50936	-6.22847
XLOC_009700	AT2G19810	OZF1	CCCH-type zinc finger family protein	-1.21128	-1.83729
XLOC_009896	AT2G22860	PSK2	phytosulfokine 2 precursor	-1.0816	-1.4016
XLOC_010796	AT2G38230	PDX1.1	pyridoxine biosynthesis 1.1	-1.72533	-1.68566
XLOC_010816	AT2G38530	LTP2	lipid transfer protein 2	-3.16757	-3.92594
XLOC_015006	AT3G15450		Aluminium induced protein with YGL and LRDR motifs	-1.07222	-1.32256
XLOC_017637	AT3G02000	ROXY1	Thioredoxin superfamily protein	-1.87631	-2.06492
XLOC_018902	AT3G23880		F-box and associated interaction domains-containing protein	-1.23072	-1.01533
XLOC_000140	AT1G03430	AHP5	histidine-containing phosphotransfer factor 5		-2.54805	-2.19967
XLOC_000638	AT1G12390		Cornichon family protein		-2.12545	-2.03576
XLOC_000784	AT1G14860	NUDT18	nudix hydrolase homolog 18		-1.07745	-1.07981
XLOC_001112	AT1G20620,AT1G20630	SEN2	catalase 3		-1.55385	-1.228
XLOC_001199	AT1G22065				-2.96854	-3.32028
XLOC_001245	AT1G22885				-1.56147	-1.79068
XLOC_001407	AT1G26470				-1.07121	-1.06659
XLOC_001667	AT1G30360	ERD4	Early-responsive to dehydration stress protein (ERD4)		-1.52958	-1.27358
XLOC_001976	AT1G35190		2-oxoglutarate (2OG) and Fe(II)-dependent oxygenase superfamily protein		-1.40377	-1.12936
XLOC_002334	AT1G44050		Cysteine/Histidine-rich C1 domain family protein		-3.77074	-4.68707
XLOC_002745	AT1G52618,AT1G52620				-4.60313	-4.54712
XLOC_002878	AT1G54890		Late embryogenesis abundant (LEA) protein-related		-1.71014	-2.47645
XLOC_003553	AT1G66590	COX19-1	cytochrome c oxidase 19-1		-4.04427	-3.87903
XLOC_003581	AT1G67148				-2.11089	-3.01573
XLOC_003683	AT1G68840	TEM2	related to ABI3/VP1 2		-1.68769	-1.68672
XLOC_004188	AT1G77885				-1.43198	-1.88343
XLOC_004257	AT1G79180	MYB63	myb domain protein 63		-1.5405	-1.65651
XLOC_004356	AT1G01070		nodulin MtN21 /EamA-like transporter family protein		-1.10679	-1.75601
XLOC_004457	AT1G02930	GSTF6	glutathione S-transferase 6		-3.02211	-3.93885
XLOC_004504	AT1G03850	GRXS13	Glutaredoxin family protein		-1.38018	-2.39183
XLOC_004761	AT1G08230	GAT1	Transmembrane amino acid transporter family protein		-3.13118	-2.50442
XLOC_004935	AT1G11280		S-locus lectin protein kinase family protein		-2.71084	-2.56884
XLOC_005145	AT1G14870	PCR2	PLANT CADMIUM RESISTANCE 2		-1.44386	-2.17884
XLOC_005259	AT1G17090				-1.66246	-1.96362
XLOC_005506	AT1G21520				-3.31983	-3.67963
XLOC_005614	AT1G23390		Kelch repeat-containing F-box family protein		-3.00742	-2.7948
XLOC_005635	AT1G23720		Proline-rich extensin-like family protein		-1.26689	-2.27586
XLOC_005870	AT1G28580		GDSL-like Lipase/Acylhydrolase superfamily protein		-1.2272	-1.19469
XLOC_006033	AT1G31600	TRM9	RNA-binding (RRM/RBD/RNP motifs) family protein		-1.31774	-1.30592
XLOC_006252	AT1G35320				-2.98074	-3.04175
XLOC_006759	AT1G49500				-1.52255	-1.87694
XLOC_006861	AT1G51420	SPP1	sucrose-phosphatase 1		-1.23104	-1.80679
XLOC_007202	AT1G57860		Translation protein SH3-like family protein		-1.41419	-1.34808
XLOC_007227	AT1G58270	ZW9	TRAF-like family protein		-3.25655	-4.13868
XLOC_007283	AT1G60010				-2.19561	-2.12656
XLOC_007346	AT1G60940	SRK2B	SNF1-related protein kinase 2.10		-1.34153	-1.16898
XLOC_007389	AT1G61580,AT1G61590	RPL3B	R-protein L3 B		-1.12321	-1.77727
XLOC_007491	AT1G63090	PP2-A11	phloem protein 2-A11		-1.08193	-1.14395
XLOC_007576	AT1G64700				-2.43145	-2.08685
XLOC_007642	AT1G65845				-2.11789	-2.28636
XLOC_007701	AT1G66783	MIR157A	MIR157A; miRNA		-8.52095	-6.89071
XLOC_007885	AT1G69850	NTL1	nitrate transporter 1:2		-1.19684	-1.08425
XLOC_007890	AT1G69930	GSTU11	glutathione S-transferase TAU 11		-2.19434	-2.64431
XLOC_008020	AT1G72490				-1.54706	-1.08627
XLOC_008070	AT1G73490		RNA-binding (RRM/RBD/RNP motifs) family protein		-5.57266	-5.65472
XLOC_008071	AT1G73500	MKK9	MAP kinase kinase 9		-1.7088	-1.63185
XLOC_008548	AT2G01008				-2.74611	-3.21185
XLOC_008575	AT2G01530	ZCE2	MLP-like protein 329		-2.2955	-2.3063
XLOC_008818	AT2G05380	GRP3S	glycine-rich protein 3 short isoform		-3.1923	-3.2364
XLOC_008874	AT2G06025		Acyl-CoA N-acyltransferases (NAT) superfamily protein		-3.42307	-3.49533
XLOC_009155	AT2G11270		citrate synthase-related		-1.54512	-1.45394
XLOC_009602	AT2G18280	TLP2	tubby like protein 2		-1.86711	-1.97399
XLOC_009781	AT2G21045		Rhodanese/Cell cycle control phosphatase superfamily protein		-1.82583	-2.47428
XLOC_009841	AT2G22122				-1.59472	-1.80272
XLOC_010049	AT2G25250				-1.71579	-1.74018
XLOC_010118	AT2G26355		other RNA		-3.03329	-2.70049
XLOC_010633	AT2G35380		Peroxidase superfamily protein		-5.30571	-5.89718
XLOC_010963	AT2G41100	TCH3	Calcium-binding EF hand family protein		-1.53048	-2.33968
XLOC_011023	AT2G42190				-1.18716	-1.0994
XLOC_011108	AT2G43670		Carbohydrate-binding X8 domain superfamily protein		-2.6134	-2.93116
XLOC_011159	AT2G44500		O-fucosyltransferase family protein		-1.17379	-1.15759
XLOC_011412	AT2G01450	MPK17	MAP kinase 17		-1.23837	-1.05116
XLOC_011508	AT2G03200		Eukaryotic aspartyl protease family protein		-2.90818	-3.02983
XLOC_012078	AT2G13360	SGAT	alanine:glyoxylate aminotransferase		-4.26537	-3.09009
XLOC_012178	AT2G14878				-2.50309	-2.24119
XLOC_012768	AT2G24755		other RNA		-6.36111	-6.03333
XLOC_012817	AT2G25450		2-oxoglutarate (2OG) and Fe(II)-dependent oxygenase superfamily protein		-2.65886	-1.97063
XLOC_014793	AT3G12170		Chaperone DnaJ-domain superfamily protein		-2.24717	-1.63438
XLOC_014853	AT3G13240				-4.09318	-4.6335
XLOC_014951	AT3G14680	CYP72A14	cytochrome P450, family 72, subfamily A, polypeptide 14		-2.97524	-3.69122
XLOC_015179	AT3G18280		Bifunctional inhibitor/lipid-transfer protein/seed storage 2S albumin superfamily protein		-1.07055	-1.12757
XLOC_015394	AT3G21710				-2.39091	-3.25771
XLOC_015471	AT3G22850		Aluminium induced protein with YGL and LRDR motifs		-1.21924	-1.57555
XLOC_015523	AT3G23470,AT3G23480,AT3G23510,AT3G23530		Cyclopropane-fatty-acyl-phospholipid synthase		-1.32608	-1.46415
XLOC_015609	AT3G24890,AT3G24929,AT3G25013	VAMP728	vesicle-associated membrane protein 728		-5.05892	-5.02213
XLOC_015828	AT3G28550		Proline-rich extensin-like family protein		-3.02572	-4.22535
XLOC_015850	AT3G28910	MYB30	myb domain protein 30		-1.83936	-2.19602
XLOC_016310	AT3G42806.1		transposable element gene		-1.50878	-2.28744
XLOC_016721	AT3G48380		Peptidase C78, ubiquitin fold modifier-specific peptidase 1/ 2		-1.38676	-1.14418
XLOC_016967	AT3G52680,AT3G52690		F-box/RNI-like/FBD-like domains-containing protein		-3.29425	-3.63517
XLOC_017593	AT3G01311		Protein of unknown function (DUF569)		-5.9552	-3.94909
XLOC_017890	AT3G05990		Leucine-rich repeat (LRR) family protein		-2.04898	-2.06054
XLOC_017927	AT3G06590		basic helix-loop-helix (bHLH) DNA-binding superfamily protein		-1.082	-1.09047
XLOC_018058	AT3G09260	PYK10	Glycosyl hydrolase superfamily protein		-1.63539	-1.71771
XLOC_018059	AT3G09270	GSTU8	glutathione S-transferase TAU 8		-6.01181	-6.91948
XLOC_018383	AT3G14362	RTFL10	ROTUNDIFOLIA like 10		-1.61862	-1.11117
XLOC_018809	AT3G22160		VQ motif-containing protein		-2.05236	-1.64457
XLOC_018899	AT3G23810	SAHH2	S-adenosyl-l-homocysteine (SAH) hydrolase 2		-1.90068	-1.68491
XLOC_019128	AT3G27200		Cupredoxin superfamily protein		-1.24449	-1.00567
XLOC_019246	AT3G28940		AIG2-like (avirulence induced gene) family protein		-1.54197	-2.02026
XLOC_019352	AT3G30122				-4.80554	-4.69523
XLOC_019909	AT3G45443				-2.77507	-2.31792
XLOC_020029	AT3G47160		RING/U-box superfamily protein		-1.23869	-1.43412
XLOC_020083	AT3G48115		other RNA		-1.74473	-1.67747
XLOC_020099	AT3G48360	BT2	BTB and TAZ domain protein 2		-3.66979	-2.81516
XLOC_020194	AT3G50010		Cysteine/Histidine-rich C1 domain family protein		-1.56166	-1.37759
XLOC_020311	AT3G51915				-1.80369	-1.25335
XLOC_020312	AT3G51920	CML9	calmodulin 9		-1.00841	-1.3544
XLOC_020935	AT3G62460		Putative endonuclease or glycosyl hydrolase		-3.55452	-3.0399
XLOC_020991	AT3G63320,AT3G63340		Protein phosphatase 2C family protein		-1.70564	-1.44877
XLOC_021230	AT4G02830				-1.93596	-3.11392
XLOC_021327	AT4G04040	MEE51	Phosphofructokinase family protein		-2.16828	-1.39395
XLOC_021399	AT4G04830	MSRB5	methionine sulfoxide reductase B5		-1.08047	-1.50136
XLOC_021638	AT4G07825				-2.03615	-1.47098
XLOC_021675	AT4G08035		other RNA		-2.50094	-2.11311
XLOC_022000	AT4G12545,AT4G12550		Bifunctional inhibitor/lipid-transfer protein/seed storage 2S albumin superfamily protein		-1.13673	-2.12452
XLOC_022318	AT4G17215		Pollen Ole e 1 allergen and extensin family protein		-3.02922	-3.95504
XLOC_022452	AT4G19490	VPS54	VPS54		-1.49261	-1.132
XLOC_022501	AT4G20390		Uncharacterised protein family (UPF0497)		-5.35411	-5.54518
XLOC_022817	AT4G25810	XTR6	xyloglucan endotransglycosylase 6		-2.15431	-2.56003
XLOC_023082	AT4G30170		Peroxidase family protein		-1.10675	-2.08224
XLOC_023523	AT4G38080,AT4G38092		hydroxyproline-rich glycoprotein family protein		-7.03967	-7.50847
XLOC_024664	AT4G14030,AT4G14040	SBP1	selenium-binding protein 1		-1.10763	-1.30203
XLOC_024764	AT4G15340	PEN1	pentacyclic triterpene synthase 1		-2.01217	-2.19466
XLOC_025089	AT4G20460,AT4G20470,AT4G20480		NAD(P)-binding Rossmann-fold superfamily protein		-3.2008	-3.50386
XLOC_025345	AT4G25100	FSD1	Fe superoxide dismutase 1		-2.17485	-2.13596
XLOC_025362	AT4G25434	NUDT10	nudix hydrolase homolog 10		-2.2169	-2.07519
XLOC_025719	AT4G31860		Protein phosphatase 2C family protein		-1.20896	-1.47491
XLOC_026068	AT4G38060				-1.57488	-1.39055
XLOC_026282	AT5G01610		Protein of unknown function, DUF538		-1.13944	-1.63592
XLOC_026284	AT5G01670		NAD(P)-linked oxidoreductase superfamily protein		-3.16203	-2.42266
XLOC_026406	AT5G03510		C2H2-type zinc finger family protein		-1.35294	-1.15344
XLOC_026565	AT5G06340	NUDX27	nudix hydrolase homolog 27		-1.31674	-1.15579
XLOC_026593	AT5G06860	PGIP1	polygalacturonase inhibiting protein 1		-1.10281	-1.58693
XLOC_026906	AT5G13490	AAC2	ADP/ATP carrier 2		-1.41201	-1.38916
XLOC_027037	AT5G15830	bZIP3	basic leucine-zipper 3		-1.1359	-1.51788
XLOC_027142	AT5G17870	PSRP6	plastid-specific 50S ribosomal protein 6		-1.36891	-1.33553
XLOC_027158	AT5G18130				-1.19846	-1.26049
XLOC_027162	AT5G18200		UTP:galactose-1-phosphate uridylyltransferases;ribose-5-phosphate adenylyltransferases		-1.27877	-1.02605
XLOC_027232	AT5G19250		Glycoprotein membrane precursor GPI-anchored		-2.51468	-2.89912
XLOC_027463	AT5G24165				-1.08227	-1.8515
XLOC_027723	AT5G28350		Quinoprotein amine dehydrogenase, beta chain-like; RIC1-like guanyl-nucleotide exchange factor		-3.76335	-3.81085
XLOC_028244	AT5G37540		Eukaryotic aspartyl protease family protein		-1.51052	-2.54523
XLOC_028282	AT5G38200		Class I glutamine amidotransferase-like superfamily protein		-1.41263	-1.87711
XLOC_028422	AT5G40690				-1.51032	-2.45748
XLOC_028426	AT5G40730	ATAGP24	arabinogalactan protein 24		-3.34756	-4.54586
XLOC_028524	AT5G42250		Zinc-binding alcohol dehydrogenase family protein		-1.90387	-2.81042
XLOC_028644	AT5G44020		HAD superfamily, subfamily IIIB acid phosphatase		-1.43299	-2.38262
XLOC_028792	AT5G46530		AWPM-19-like family protein		-2.9096	-1.78424
XLOC_028822	AT5G46890,AT5G46900		Bifunctional inhibitor/lipid-transfer protein/seed storage 2S albumin superfamily protein		-2.35619	-3.39477
XLOC_029087	AT5G51620		Uncharacterised protein family (UPF0172)		-5.98148	-6.13709
XLOC_029412	AT5G56910		Proteinase inhibitor I25, cystatin, conserved region		-4.18455	-4.23742
XLOC_029443	AT5G57565		Protein kinase superfamily protein		-6.04562	-6.1353
XLOC_029907	AT5G65870	PSK5	phytosulfokine 5 precursor		-2.0238	-1.3297
XLOC_030127	AT5G03240	UBQ3	polyubiquitin 3		-1.15434	-1.2861
XLOC_030399	AT5G08240				-1.63029	-2.25657
XLOC_030897	AT5G17820		Peroxidase superfamily protein		-1.61516	-2.5876
XLOC_031100	AT5G21940				-1.9149	-1.01415
XLOC_031259	AT5G24735		other RNA		-1.09958	-1.12199
XLOC_031447	AT5G28080	WNK9	Protein kinase superfamily protein		-1.48073	-1.68055
XLOC_032466	AT5G45113		mitochondrial transcription termination factor-related / mTERF-related		-3.85612	-3.73789
XLOC_032472	AT5G45220		Disease resistance protein (TIR-NBS-LRR class) family		-3.28764	-3.36517
XLOC_032572	AT5G46890,AT5G46900		Bifunctional inhibitor/lipid-transfer protein/seed storage 2S albumin superfamily protein		-2.8927	-4.12912
XLOC_032665	AT5G48412				-1.10887	-1.15804
XLOC_032680	AT5G48657		defense protein-related		-2.49548	-3.33412
XLOC_032913	AT5G52870	MAKR5			-1.81964	-2.25066
XLOC_033116	AT5G56550	OXS3	oxidative stress 3		-2.68689	-1.62458
XLOC_033409	AT5G61590,AT5G61600,AT5G61605		Integrase-type DNA-binding superfamily protein		-1.25126	-1.12068
XLOC_033419	AT5G61820				-1.19122	-1.28449
XLOC_033486	AT5G63160	BT1	BTB and TAZ domain protein 1		-1.68686	-1.08723
XLOC_033509	AT5G63595,AT5G63600	FLS4	flavonol synthase 4		-2.45471	-3.29364
XLOC_033521	AT5G63760	ATARI15	RING/U-box superfamily protein		-2.70183	-2.85707
XLOC_033639	AT5G65660		hydroxyproline-rich glycoprotein family protein		-1.03292	-1.17193
XLOC_000558	AT1G11175		other RNA		-1.45274
XLOC_000785	AT1G14890		Plant invertase/pectin methylesterase inhibitor superfamily protein		-1.19327
XLOC_001058	AT1G19680		RING/U-box superfamily protein		-1.08916
XLOC_001422	AT1G26665		Mediator complex, subunit Med10		-1.1508
XLOC_002013	AT1G35612.1		transposable element gene		-3.60818
XLOC_002653	AT1G50970		Membrane trafficking VPS53 family protein		-1.7783
XLOC_002962	AT1G56220		Dormancy/auxin associated family protein		-1.02119
XLOC_003447	AT1G64660	MGL	methionine gamma-lyase		-1.95912
XLOC_004355	AT1G01060	LHY1	Homeodomain-like superfamily protein		-1.22427
XLOC_005060	AT1G13450	GT-1	Homeodomain-like superfamily protein		-1.19752
XLOC_005198	AT1G15800				-1.03065
XLOC_005444	AT1G20480,AT1G20490		AMP-dependent synthetase and ligase family protein		-1.99304
XLOC_005859	AT1G28330	DYL1	dormancy-associated protein-like 1		-1.76686
XLOC_006922	AT1G52342				-2.44354
XLOC_007282	AT1G60000		RNA-binding (RRM/RBD/RNP motifs) family protein		-2.64276
XLOC_007739	AT1G67300		Major facilitator superfamily protein		-1.13382
XLOC_007911	AT1G70290	TPS8	trehalose-6-phosphatase synthase S8		-1.33385
XLOC_008127	AT1G74460		GDSL-like Lipase/Acylhydrolase superfamily protein		-3.15536
XLOC_009341	AT2G14255		Ankyrin repeat family protein with DHHC zinc finger domain		-2.178
XLOC_009388	AT2G14878				-1.05267
XLOC_009555	AT2G17440	PIRL5	plant intracellular ras group-related LRR 5		-1.08116
XLOC_009823	AT2G21850		Cysteine/Histidine-rich C1 domain family protein		-1.49525
XLOC_009930	AT2G23320	WRKY15	WRKY DNA-binding protein 15		-1.01391
XLOC_010244	AT2G28660		Chloroplast-targeted copper chaperone protein		-1.2996
XLOC_010520	AT2G33510				-1.05271
XLOC_010788	AT2G38080	LMCO4	Laccase/Diphenol oxidase family protein		-1.40119
XLOC_011289	AT2G46685	MIR166A	MIR166/MIR166A; miRNA		-3.05152
XLOC_011409	AT2G01420	PIN4	Auxin efflux carrier family protein		-1.05854
XLOC_011410	AT2G01430	HB17	homeobox-leucine zipper protein 17		-2.18944
XLOC_012244	AT2G15880,AT2G15890		Leucine-rich repeat (LRR) family protein		-1.15631
XLOC_012397	AT2G18360		alpha/beta-Hydrolases superfamily protein		-2.16392
XLOC_012993	AT2G28450		zinc finger (CCCH-type) family protein		-1.00703
XLOC_013342	AT2G34315		Avirulence induced gene (AIG1) family protein		-7.15294
XLOC_013910	AT2G43910	HOL1	HARMLESS TO OZONE LAYER 1		-1.78665
XLOC_014694	AT3G10340	PAL4	phenylalanine ammonia-lyase 4		-1.15114
XLOC_014731	AT3G10985	WI12	senescence associated gene 20		-1.01393
XLOC_014944	AT3G14595		Ribosomal protein L18ae family		-1.01582
XLOC_015270	AT3G19860	bHLH121	basic helix-loop-helix (bHLH) DNA-binding superfamily protein		-1.42181
XLOC_015584	AT3G24520	HSFC1	heat shock transcription factor C1		-1.51464
XLOC_015676	AT3G26100		Regulator of chromosome condensation (RCC1) family protein		-1.23303
XLOC_016607	AT3G46590	TRP2	TRF-like 1		-1.08852
XLOC_016940	AT3G52290	IQD3	IQ-domain 3		-1.09676
XLOC_016997	AT3G53190,AT3G53210		Pectin lyase-like superfamily protein		-1.03251
XLOC_017116	AT3G55370	OBP3	OBF-binding protein 3		-1.1674
XLOC_017829	AT3G05140	RBK2	ROP binding protein kinases 2		-2.47816
XLOC_018428	AT3G15250				-2.16048
XLOC_018517	AT3G16920	CTL2	chitinase-like protein 2		-1.09074
XLOC_019307	AT3G29575	AFP3	ABI five binding protein 3		-1.46256
XLOC_020021	AT3G47000,AT3G47010		Glycosyl hydrolase family protein		-1.17476
XLOC_020157	AT3G49360,AT3G49370	PGL2	6-phosphogluconolactonase 2		-1.12276
XLOC_020389	AT3G53160,AT3G53170	UGT73C7	UDP-glucosyl transferase 73C7		-1.43576
XLOC_020448	AT3G54260	TBL36	TRICHOME BIREFRINGENCE-LIKE 36		-1.08475
XLOC_020569	AT3G56400	WRKY70	WRKY DNA-binding protein 70		-1.08329
XLOC_021053	AT4G00030,AT4G00040		Plastid-lipid associated protein PAP / fibrillin family protein		-4.35754
XLOC_022288	AT4G16710		glycosyltransferase family protein 28		-1.00945
XLOC_022453	AT4G19500		nucleoside-triphosphatases;transmembrane receptors;nucleotide binding;ATP binding		-3.34164
XLOC_022781	AT4G25070,AT4G25080				-1.6673
XLOC_022784	AT4G25170		Uncharacterised conserved protein (UCP012943)		-2.11844
XLOC_023383	AT4G35600	Kin4	Protein kinase superfamily protein		-1.21125
XLOC_023531	AT4G38280,AT4G38290,AT4G38330				-2.13241
XLOC_024629	AT4G13554,AT4G13555	MIR857A	MIR857a; miRNA		-6.82718
XLOC_024813	AT4G16162		Leucine-rich repeat (LRR) family protein		-3.48107
XLOC_025478	AT4G27450		Aluminium induced protein with YGL and LRDR motifs		-1.26031
XLOC_025527	AT4G28270	RMA2	RING membrane-anchor 2		-1.32876
XLOC_025933	AT4G35750		SEC14 cytosolic factor family protein / phosphoglyceride transfer family protein		-1.00267
XLOC_025953	AT4G36040	J11	Chaperone DnaJ-domain superfamily protein		-1.06009
XLOC_025972	AT4G36430		Peroxidase superfamily protein		-2.62575
XLOC_026298	AT5G01850		Protein kinase superfamily protein		-1.65857
XLOC_026359	AT5G02840	LCL1	LHY/CCA1-like 1		-1.40744
XLOC_027139	AT5G17800	MYB56	myb domain protein 56		-3.09276
XLOC_027328	AT5G21020				-1.05959
XLOC_027339	AT5G21170	AKINBETA1	5'-AMP-activated protein kinase beta-2 subunit protein		-1.42841
XLOC_027421	AT5G23380		Protein of unknown function (DUF789)		-1.30074
XLOC_027424	AT5G23460				-1.13378
XLOC_028592	AT5G43150				-1.514
XLOC_028804	AT5G46700	TRN2	Tetraspanin family protein		-1.27589
XLOC_029555	AT5G59570	BOA	Homeodomain-like superfamily protein		-2.4706
XLOC_029618	AT5G60680		Protein of unknown function, DUF584		-1.05603
XLOC_029971	AT5G66930				-1.03828
XLOC_030813	AT5G16370	AAE5	acyl activating enzyme 5		-1.19921
XLOC_030821	AT5G16486,AT5G16490		RNA-directed DNA polymerase (reverse transcriptase)-related family protein		-1.55391
XLOC_030864	AT5G17300	RVE1	Homeodomain-like superfamily protein		-1.40942
XLOC_031016	AT5G19870		Family of unknown function (DUF716)		-2.36551
XLOC_031362	AT5G26622		Beta-galactosidase related protein		-1.17303
XLOC_031526	AT5G28770	BZO2H3	bZIP transcription factor family protein		-1.18532
XLOC_000705	AT1G13430	ST4C	sulfotransferase 4C	2.64836		-2.55016
XLOC_000914	AT1G17180	GSTU25	glutathione S-transferase TAU 25	1.34172		-1.66965
XLOC_002025	AT1G35720	OXY5	annexin 1	1.27037		-1.77224
XLOC_003261	AT1G61795		PAK-box/P21-Rho-binding family protein	1.24942		-1.26543
XLOC_003590	AT1G67330		Protein of unknown function (DUF579)	1.83791		-2.87907
XLOC_004454	AT1G02900	RALFL1	rapid alkalinization factor 1	1.71487		-2.59348
XLOC_004852	AT1G09932		Phosphoglycerate mutase family protein	1.00542		-1.47457
XLOC_005970	AT1G30750,AT1G30755			1.56711		-2.448
XLOC_007328	AT1G60680		NAD(P)-linked oxidoreductase superfamily protein	1.72691		-1.03473
XLOC_007669	AT1G66200	GSR2	glutamine synthase clone F11	1.63813		-2.09351
XLOC_007697	AT1G66700	PXMT1	S-adenosyl-L-methionine-dependent methyltransferases superfamily protein	2.44548		-5.22691
XLOC_008219	AT1G76240		Arabidopsis protein of unknown function (DUF241)	1.08369		-1.63645
XLOC_008340	AT1G78340	GSTU22	glutathione S-transferase TAU 22	1.37976		-1.98669
XLOC_009719	AT2G20142,AT2G20150		Toll-Interleukin-Resistance (TIR) domain family protein	1.65239		-2.91269
XLOC_011743	AT2G06925	PLA2-ALPHA	Phospholipase A2 family protein	1.05579		-1.23389
XLOC_012934	AT2G27370	CASP3	Uncharacterised protein family (UPF0497)	1.51161		-1.96482
XLOC_013095	AT2G30210	LAC3	laccase 3	1.06497		-1.34029
XLOC_013444	AT2G36100	CASP1	Uncharacterised protein family (UPF0497)	1.75766		-1.72762
XLOC_014882	AT3G13650		Disease resistance-responsive (dirigent-like protein) family protein	2.76128		-3.61438
XLOC_015307	AT3G20380		TRAF-like family protein	1.55961		-1.31593
XLOC_015720	AT3G26830	PAD3	Cytochrome P450 superfamily protein	1.67366		-2.85938
XLOC_016797	AT3G49845	WIH3		1.30035		-1.32474
XLOC_016864	AT3G50930	BCS1	cytochrome BC1 synthesis	2.56315		-1.78692
XLOC_018814	AT3G22235,AT3G22240			1.25449		-1.88587
XLOC_018832	AT3G22600		Bifunctional inhibitor/lipid-transfer protein/seed storage 2S albumin superfamily protein	1.74562		-2.12549
XLOC_018871	AT3G23175		HR-like lesion-inducing protein-related	1.0117		-1.12718
XLOC_019068	AT3G26520	TIP2	tonoplast intrinsic protein 2	1.71795		-2.23241
XLOC_021137	AT4G01480	PPa5	pyrophosphorylase 5	1.13635		-1.56981
XLOC_021184	AT4G02090			1.48046		-2.37994
XLOC_022326	AT4G17340	TIP2;2	tonoplast intrinsic protein 2;2	1.44665		-2.04647
XLOC_022648	AT4G22666		Bifunctional inhibitor/lipid-transfer protein/seed storage 2S albumin superfamily protein	1.77597		-2.15972
XLOC_023467	AT4G37030			2.00959		-1.49117
XLOC_023990	AT4G05170		basic helix-loop-helix (bHLH) DNA-binding superfamily protein	2.39587		-2.55184
XLOC_024551	AT4G12520		Bifunctional inhibitor/lipid-transfer protein/seed storage 2S albumin superfamily protein	1.0348		-1.19384
XLOC_025557	AT4G28890		RING/U-box superfamily protein	2.09069		-1.97179
XLOC_025629	AT4G30270	XTH24	xyloglucan endotransglucosylase/hydrolase 24	1.60008		-2.34618
XLOC_025630	AT4G30280	XTH18	xyloglucan endotransglucosylase/hydrolase 18	1.34894		-2.2487
XLOC_025631	AT4G30290	XTH19	xyloglucan endotransglucosylase/hydrolase 19	1.43216		-1.73872
XLOC_026714	AT5G09440	EXL4	EXORDIUM like 4	1.60016		-2.25906
XLOC_026972	AT5G14730			1.78731		-2.41654
XLOC_027000	AT5G15180		Peroxidase superfamily protein	1.87837		-2.86991
XLOC_027445	AT5G23840		MD-2-related lipid recognition domain-containing protein	1.22325		-2.15864
XLOC_027967	AT5G33355		Defensin-like (DEFL) family protein	5.66014		-6.84521
XLOC_029730	AT5G62720		Integral membrane HPP family protein	1.3747		-2.29197
XLOC_029850	AT5G64890	PROPEP2	elicitor peptide 2 precursor	2.04735		-3.7663
XLOC_032189	AT5G40590		Cysteine/Histidine-rich C1 domain family protein	1.82704		-1.59647
XLOC_032309	AT5G42785			1.51792		-3.14929
XLOC_032539	AT5G46230		Protein of unknown function, DUF538	1.21974		-1.85346
XLOC_033344	AT5G60660	PIP2F	plasma membrane intrinsic protein 2;4	1.02851		-1.95225
XLOC_033541	AT5G64100		Peroxidase superfamily protein	1.79527		-3.03429
XLOC_000234	AT1G05260	RCI3A	Peroxidase superfamily protein	1.06055
XLOC_001454	AT1G27030			1.28333
XLOC_002603	AT1G50060		CAP (Cysteine-rich secretory proteins, Antigen 5, and Pathogenesis-related 1 protein) superfamily protein	1.72866
XLOC_003355	AT1G63220		Calcium-dependent lipid-binding (CaLB domain) family protein	1.12209
XLOC_003894	AT1G72330	ALAAT2	alanine aminotransferase 2	1.80191
XLOC_005098	AT1G14160		Uncharacterised protein family (UPF0497)	2.54207
XLOC_005428	AT1G20190	EXPA11	expansin 11	1.08555
XLOC_007139	AT1G55990		glycine-rich protein	2.92933
XLOC_010447	AT2G32270	ZIP3	zinc transporter 3 precursor	3.57221
XLOC_010451	AT2G32300	UCC1	uclacyanin 1	1.10933
XLOC_011345	AT2G47540		Pollen Ole e 1 allergen and extensin family protein	2.38922
XLOC_012252	AT2G16060	NSHB1	hemoglobin 1	1.11171
XLOC_015449	AT3G22370	HSR3	alternative oxidase 1A	1.14406
XLOC_018128	AT3G10520	NSHB2	haemoglobin 2	1.32061
XLOC_018830	AT3G22560,AT3G22570		Acyl-CoA N-acyltransferases (NAT) superfamily protein	1.5819
XLOC_023103	AT4G30650		Low temperature and salt responsive protein family	1.39517
XLOC_025196	AT4G22460		Bifunctional inhibitor/lipid-transfer protein/seed storage 2S albumin superfamily protein	2.11492
XLOC_026288	AT5G01740		Nuclear transport factor 2 (NTF2) family protein	2.21286
XLOC_030252	AT5G05340		Peroxidase superfamily protein	1.75439
XLOC_030363	AT5G07475		Cupredoxin superfamily protein	1.54366
XLOC_030680	AT5G13870	XTH5	xyloglucan endotransglucosylase/hydrolase 5	1.42398
XLOC_033102	AT5G56350		Pyruvate kinase family protein	1.31142
XLOC_004777	AT1G08560	SYP111	syntaxin of plants 111	-1.24891		1.02894
XLOC_022873	AT4G26660			-1.49407		1.53674
XLOC_003651	AT1G68230		Reticulon family protein	-1.30707
XLOC_004759	AT1G08210		Eukaryotic aspartyl protease family protein	-1.05917
XLOC_010094	AT2G25900	ATTZF1	Zinc finger C-x8-C-x5-C-x3-H type family protein	-1.16165
XLOC_012918	AT2G27140		HSP20-like chaperones superfamily protein	-1.06344
XLOC_014249	AT3G02120		hydroxyproline-rich glycoprotein family protein	-1.12486
XLOC_015493	AT3G23125	MIR173	MIR173; miRNA	-4.72541
XLOC_018283	AT3G12970			-1.00447
XLOC_018784	AT3G21720	ICL	isocitrate lyase	-2.0778
XLOC_025804	AT4G33260,AT4G33270	CDC20.2	Transducin family protein / WD-40 repeat family protein	-1.23004
XLOC_030966	AT5G18970,AT5G18980		AWPM-19-like family protein	-1.0657
XLOC_001410	AT1G26530		PIN domain-like family protein			2.31028
XLOC_001923	AT1G34355	PS1	forkhead-associated (FHA) domain-containing protein			1.20848
XLOC_003576	AT1G67105		other RNA			1.66154
XLOC_003866	AT1G71920	HISN6B	HISTIDINE BIOSYNTHESIS 6B			5.56607
XLOC_003889	AT1G72250		Di-glucose binding protein with Kinesin motor domain			1.45175
XLOC_004525	AT1G04270	RPS15	cytosolic ribosomal protein S15			1.06429
XLOC_004823	AT1G09415,AT1G09420	NIMIN-3	NIM1-interacting 3			3.89042
XLOC_004878	AT1G10370	GSTU17	Glutathione S-transferase family protein			3.12056
XLOC_005721	AT1G25510		Eukaryotic aspartyl protease family protein			1.09159
XLOC_007468	AT1G62770		Plant invertase/pectin methylesterase inhibitor superfamily protein			1.32765
XLOC_007599	AT1G65110		Ubiquitin carboxyl-terminal hydrolase-related protein			1.96144
XLOC_009026	AT2G07708					1.42927
XLOC_010327	AT2G30140		UDP-Glycosyltransferase superfamily protein			1.38342
XLOC_015108	AT3G17160					1.39595
XLOC_015431	AT3G22121,AT3G22142		other RNA			1.53286
XLOC_015557	AT3G23990	HSP60-3B	heat shock protein 60			1.02496
XLOC_017318	AT3G58865.1	SADHU10-1	transposable element gene			1.85096
XLOC_019026	AT3G25905	CLE27	CLAVATA3/ESR-RELATED 27			2.59333
XLOC_020112	AT3G48560	TZP5	chlorsulfuron/imidazolinone resistant 1			1.09293
XLOC_021227	AT4G02800					1.01314
XLOC_022071	AT4G13710		Pectin lyase-like superfamily protein			1.43772
XLOC_022198	AT4G15450		Senescence/dehydration-associated protein-related			1.6157
XLOC_024454	AT4G11080	3xHMG-box1	HMG (high mobility group) box protein			1.00767
XLOC_027594	AT5G26670		Pectinacetylesterase family protein			1.04592
XLOC_028026	AT5G34871		other RNA			5.32785
XLOC_028585	AT5G43080	CYCA3;1	Cyclin A3;1			1.50436
XLOC_028597	AT5G43210		Excinuclease ABC, C subunit, N-terminal			1.55505
XLOC_030073	AT5G02150	Fes1C	Fes1C			1.37551
XLOC_030112	AT5G02940		Protein of unknown function (DUF1012)			3.98667
XLOC_030973	AT5G19100		Eukaryotic aspartyl protease family protein			4.32594
XLOC_031413	AT5G27660		Trypsin family protein with PDZ domain			1.13671
XLOC_032118	AT5G39550	VIM3	Zinc finger (C3HC4-type RING finger) family protein			1.02857
XLOC_032395	AT5G44010					1.98827
XLOC_032425	AT5G44417,AT5G44450					1.95592
XLOC_032645	AT5G48100	TT10	Laccase/Diphenol oxidase family protein			1.49247
XLOC_032722	AT5G49320		Protein of unknown function (DUF1218)			1.646
XLOC_000222	AT1G05000	PFA-DSP1	Phosphotyrosine protein phosphatases superfamily protein			-1.61634
XLOC_000415	AT1G08650	PPCK1	phosphoenolpyruvate carboxylase kinase 1			-1.23674
XLOC_000735	AT1G13950	ELF5A-1	eukaryotic elongation factor 5A-1			-1.40784
XLOC_000959	AT1G17860		Kunitz family trypsin and protease inhibitor protein			-1.07806
XLOC_000976	AT1G18290					-1.90202
XLOC_001031	AT1G19180	TIFY10A	jasmonate-zim-domain protein 1			-1.0531
XLOC_001277	AT1G23440		Peptidase C15, pyroglutamyl peptidase I-like			-1.1731
XLOC_001281	AT1G23480	CSLA3	cellulose synthase-like A3			-1.21995
XLOC_001287	AT1G23720		Proline-rich extensin-like family protein			-2.85108
XLOC_001447	AT1G26960	HB23	homeobox protein 23			-1.29388
XLOC_001460	AT1G27130,AT1G27140	GSTU13	glutathione S-transferase tau 13			-1.30681
XLOC_001522	AT1G28130	GH3.17	Auxin-responsive GH3 family protein			-1.26968
XLOC_001598	AT1G29280	WRKY65	WRKY DNA-binding protein 65			-1.06025
XLOC_001737	AT1G31355					-2.11786
XLOC_001776	AT1G32170	XTR4	xyloglucan endotransglucosylase/hydrolase 30			-1.59849
XLOC_002116	AT1G37130	NR2	nitrate reductase 2			-1.6276
XLOC_002571	AT1G49470		Family of unknown function (DUF716)			-1.11571
XLOC_003233	AT1G61240		Protein of unknown function (DUF707)			-1.48528
XLOC_003511	AT1G65840	PAO4	polyamine oxidase 4			-1.83358
XLOC_003774	AT1G70230	TBL27	TRICHOME BIREFRINGENCE-LIKE 27			-1.40626
XLOC_003801	AT1G70690	PDLP5	Receptor-like protein kinase-related family protein			-2.29762
XLOC_003923	AT1G72890,AT1G72900		Disease resistance protein (TIR-NBS class)			-1.15306
XLOC_003924	AT1G72910,AT1G72920,AT1G72930,AT1G72940		Toll-Interleukin-Resistance (TIR) domain-containing protein			-1.45521
XLOC_003943	AT1G73410	MYB54	myb domain protein 54			-2.84375
XLOC_003988	AT1G74210	GDPD5	PLC-like phosphodiesterases superfamily protein			-1.9303
XLOC_004027	AT1G74940		Protein of unknown function (DUF581)			-1.11566
XLOC_004056	AT1G75440	UBC16	ubiquitin-conjugating enzyme 16			-1.51465
XLOC_004115	AT1G76560	CP12-3	CP12 domain-containing protein 3			-1.17498
XLOC_004124	AT1G76690	OPR2	12-oxophytodienoate reductase 2			-1.42844
XLOC_004190	AT1G77890,AT1G77910		DNA-directed RNA polymerase II protein			-1.41336
XLOC_004195	AT1G78000	SULTR1;2	sulfate transporter 1;2			-1.47835
XLOC_004218	AT1G78340	GSTU22	glutathione S-transferase TAU 22			-1.56697
XLOC_004360	AT1G01120	KCS1	3-ketoacyl-CoA synthase 1			-2.12534
XLOC_004507	AT1G04040		HAD superfamily, subfamily IIIB acid phosphatase			-2.30162
XLOC_004619	AT1G05650,AT1G05660		Pectin lyase-like superfamily protein			-3.12367
XLOC_004762	AT1G08250	AtADT6	arogenate dehydratase 6			-1.16131
XLOC_004784	AT1G08670		ENTH/VHS family protein			-2.49827
XLOC_005099	AT1G14170		RNA-binding KH domain-containing protein			-2.0759
XLOC_005161	AT1G15100	RHA2A	RING-H2 finger A2A			-1.02003
XLOC_005257	AT1G17060	SOB7	cytochrome p450 72c1			-1.28621
XLOC_005431	AT1G20225		Thioredoxin superfamily protein			-1.03615
XLOC_005593	AT1G23052					-1.73749
XLOC_005820	AT1G27670					-1.81091
XLOC_005822	AT1G27720,AT1G27730	TAF4B	TBP-associated factor 4B			-2.93562
XLOC_005917	AT1G29640		Protein of unknown function, DUF584			-1.68005
XLOC_006248	AT1G35260	MLP165	MLP-like protein 165			-2.12108
XLOC_006581	AT1G44608					-2.19646
XLOC_006882	AT1G51830,AT1G51840		Leucine-rich repeat protein kinase family protein			-2.94609
XLOC_006883	AT1G51850		Leucine-rich repeat protein kinase family protein			-1.8102
XLOC_006884	AT1G51860		Leucine-rich repeat protein kinase family protein			-2.17028
XLOC_006912	AT1G52200		PLAC8 family protein			-1.38532
XLOC_006947	AT1G52825					-1.49703
XLOC_006998	AT1G53560		Ribosomal protein L18ae family			-1.3992
XLOC_007054	AT1G54540		Late embryogenesis abundant (LEA) hydroxyproline-rich glycoprotein family			-4.69797
XLOC_007075	AT1G54950					-2.5157
XLOC_007553	AT1G64200	VHA-E3	vacuolar H+-ATPase subunit E isoform 3			-1.17249
XLOC_007627	AT1G65610	KOR2	Six-hairpin glycosidases superfamily protein			-2.61489
XLOC_007743	AT1G67328		other RNA			-1.71135
XLOC_007881	AT1G69810	WRKY36	WRKY DNA-binding protein 36			-1.55321
XLOC_008003	AT1G72190,AT1G72200		D-isomer specific 2-hydroxyacid dehydrogenase family protein			-1.85387
XLOC_008098	AT1G74020	SS2	strictosidine synthase 2			-1.09233
XLOC_008171	AT1G75380	BBD1	bifunctional nuclease in basal defense response 1			-1.00699
XLOC_009492	AT2G16385					-1.56949
XLOC_009510	AT2G16750		Protein kinase protein with adenine nucleotide alpha hydrolases-like domain			-1.35679
XLOC_009511	AT2G16760		Calcium-dependent phosphotriesterase superfamily protein			-2.23802
XLOC_009525	AT2G16970	MEE15	Major facilitator superfamily protein			-3.6386
XLOC_010119	AT2G26370		MD-2-related lipid recognition domain-containing protein			-2.57814
XLOC_010174	AT2G27360		GDSL-like Lipase/Acylhydrolase superfamily protein			-2.42151
XLOC_010211	AT2G28160	FRU	FER-like regulator of iron uptake			-1.0467
XLOC_010213	AT2G28200		C2H2-type zinc finger family protein			-1.29419
XLOC_010306	AT2G29750	UGT71C1	UDP-glucosyl transferase 71C1			-1.30882
XLOC_010466	AT2G32560		F-box family protein			-1.02103
XLOC_010812	AT2G38470	WRKY33	WRKY DNA-binding protein 33			-1.87717
XLOC_010978	AT2G41380		S-adenosyl-L-methionine-dependent methyltransferases superfamily protein			-2.86852
XLOC_011081	AT2G43150		Proline-rich extensin-like family protein			-1.31178
XLOC_011200	AT2G45180		Bifunctional inhibitor/lipid-transfer protein/seed storage 2S albumin superfamily protein			-1.22814
XLOC_011251	AT2G46150		Late embryogenesis abundant (LEA) hydroxyproline-rich glycoprotein family			-2.37587
XLOC_011290	AT2G46690		SAUR-like auxin-responsive protein family			-1.63944
XLOC_011372	AT2G48100,AT2G48110,AT2G48120,AT2G48140		Exonuclease family protein			-1.02185
XLOC_011416	AT2G01540		Calcium-dependent lipid-binding (CaLB domain) family protein			-2.24648
XLOC_011436	AT2G01818		PLATZ transcription factor family protein			-1.42157
XLOC_011442	AT2G01890	PAP8	purple acid phosphatase 8			-2.44741
XLOC_012023	AT2G12461,AT2G12462					-1.93088
XLOC_012300	AT2G16720	MYB7	myb domain protein 7			-2.12784
XLOC_012455	AT2G19570	DESZ	cytidine deaminase 1			-1.17983
XLOC_012523	AT2G20625,AT2G20630		Protein of unknown function (DUF626)			-1.07049
XLOC_012629	AT2G22430,AT2G22470,AT2G22490	HB6	homeobox protein 6			-1.84001
XLOC_012658	AT2G23030	SNRK2.9	SNF1-related protein kinase 2.9			-2.01106
XLOC_012802	AT2G25260					-1.3411
XLOC_012930	AT2G27310		F-box family protein			-1.84326
XLOC_012943	AT2G27500		Glycosyl hydrolase superfamily protein			-1.26472
XLOC_013026	AT2G28960		Leucine-rich repeat protein kinase family protein			-2.27464
XLOC_013184	AT2G31570	GPX2	glutathione peroxidase 2			-1.73495
XLOC_013213	AT2G32030		Acyl-CoA N-acyltransferases (NAT) superfamily protein			-2.26738
XLOC_013326	AT2G34070	TBL37	TRICHOME BIREFRINGENCE-LIKE 37			-1.17764
XLOC_013487	AT2G36800	UGT73C5	don-glucosyltransferase 1			-1.78702
XLOC_013646	AT2G39518		Uncharacterised protein family (UPF0497)			-2.04646
XLOC_013730	AT2G40890	CYP98A3	cytochrome P450, family 98, subfamily A, polypeptide 3			-1.02134
XLOC_013731	AT2G40900		nodulin MtN21 /EamA-like transporter family protein			-1.25686
XLOC_013758	AT2G41410		Calcium-binding EF-hand family protein			-1.10567
XLOC_013865	AT2G43150		Proline-rich extensin-like family protein			-1.52757
XLOC_013889	AT2G43590		Chitinase family protein			-3.57674
XLOC_013975	AT2G45220		Plant invertase/pectin methylesterase inhibitor superfamily			-2.63321
XLOC_014257	AT3G02240	RGF7				-1.79702
XLOC_014351	AT3G03870					-1.73017
XLOC_014417	AT3G05155		Major facilitator superfamily protein			-1.98629
XLOC_014691	AT3G10300		Calcium-binding EF-hand family protein			-1.49503
XLOC_015058	AT3G16330					-1.1262
XLOC_015109	AT3G17185	TASIR-ARF	TAS3/TASIR-ARF (TRANS-ACTING SIRNA3); other RNA			-1.00708
XLOC_015195	AT3G18560					-1.6583
XLOC_015461	AT3G22620		Bifunctional inhibitor/lipid-transfer protein/seed storage 2S albumin superfamily protein			-2.2888
XLOC_015481	AT3G22970		Protein of unknown function (DUF506)			-1.15107
XLOC_015500	AT3G23190		HR-like lesion-inducing protein-related			-1.20729
XLOC_015545	AT3G23800	SBP3	selenium-binding protein 3			-1.02015
XLOC_015598	AT3G24750					-1.61512
XLOC_015653	AT3G25730,AT3G25740	EDF3	ethylene response DNA binding factor 3			-1.7497
XLOC_015737	AT3G27270		TRAM, LAG1 and CLN8 (TLC) lipid-sensing domain containing protein			-1.72781
XLOC_015798	AT3G28130		nodulin MtN21 /EamA-like transporter family protein			-2.75567
XLOC_015805	AT3G28200		Peroxidase superfamily protein			-1.33963
XLOC_016416	AT3G43800	GSTU27	glutathione S-transferase tau 27			-1.03398
XLOC_016548	AT3G45640	MPK3	mitogen-activated protein kinase 3			-1.00435
XLOC_016549	AT3G45650	NAXT1	nitrate excretion transporter1			-2.23862
XLOC_016557	AT3G45730,AT3G45740					-1.7371
XLOC_016594	AT3G46400		Leucine-rich repeat protein kinase family protein			-3.15047
XLOC_016601	AT3G46490,AT3G46500		2-oxoglutarate (2OG) and Fe(II)-dependent oxygenase superfamily protein			-1.0052
XLOC_016608	AT3G46600		GRAS family transcription factor			-1.09249
XLOC_016818	AT3G50260	DEAR1	cooperatively regulated by ethylene and jasmonate 1			-2.15477
XLOC_016836	AT3G50460,AT3G50470	HR2	homolog of RPW8 2			-1.36283
XLOC_016914	AT3G51860	CAX3	cation exchanger 3			-4.89105
XLOC_016944	AT3G52360					-1.02258
XLOC_016968	AT3G52710					-1.17177
XLOC_017185	AT3G56275					-1.39844
XLOC_017225	AT3G57070		Glutaredoxin family protein			-1.36214
XLOC_017311	AT3G58710	WRKY69	WRKY DNA-binding protein 69			-1.35006
XLOC_017336	AT3G59220	PRN1	pirin			-4.67185
XLOC_017468	AT3G61430	PIP1A	plasma membrane intrinsic protein 1A			-1.27631
XLOC_017538	AT3G62660	GATL7	galacturonosyltransferase-like 7			-1.13333
XLOC_017609	AT3G01420	PADOX-1	Peroxidase superfamily protein			-1.23523
XLOC_017613	AT3G01472	CPuORF33	conserved peptide upstream open reading frame 33			-1.50341
XLOC_017802	AT3G04730	IAA16	indoleacetic acid-induced protein 16			-1.43932
XLOC_017881	AT3G05920		Heavy metal transport/detoxification superfamily protein			-1.7878
XLOC_017916	AT3G06420,AT3G06430	ATG8H	Ubiquitin-like superfamily protein			-1.30945
XLOC_017940	AT3G06750		hydroxyproline-rich glycoprotein family protein			-1.13362
XLOC_018116	AT3G10260		Reticulon family protein			-1.02549
XLOC_018350	AT3G13910		Protein of unknown function (DUF3511)			-1.72176
XLOC_018549	AT3G17420	GPK1	glyoxysomal protein kinase 1			-1.71513
XLOC_018843	AT3G22750		Protein kinase superfamily protein			-1.34711
XLOC_018932	AT3G24300	ATAMT1;3	ammonium transporter 1;3			-3.15107
XLOC_018948	AT3G24460		Serinc-domain containing serine and sphingolipid biosynthesis protein			-2.40136
XLOC_019009	AT3G25717	RTFL16	ROTUNDIFOLIA like 16			-1.08267
XLOC_019166	AT3G27890,AT3G27930	NQR	NADPH:quinone oxidoreductase			-1.04518
XLOC_019216	AT3G28550		Proline-rich extensin-like family protein			-1.8463
XLOC_019374	AT3G30390		Transmembrane amino acid transporter family protein			-1.12865
XLOC_019564	AT3G32980		Peroxidase superfamily protein			-1.07384
XLOC_019974	AT3G46280		protein kinase-related			-1.53107
XLOC_020186	AT3G49860	ATARLA1B	ADP-ribosylation factor-like A1B			-1.59024
XLOC_020235	AT3G50640					-1.22755
XLOC_020444	AT3G54150		S-adenosyl-L-methionine-dependent methyltransferases superfamily protein			-2.95785
XLOC_020560	AT3G56230		BTB/POZ domain-containing protein			-2.12941
XLOC_020561	AT3G56240	CCH	copper chaperone			-1.13171
XLOC_020917	AT3G62210	EDA32	Putative endonuclease or glycosyl hydrolase			-2.43796
XLOC_021135	AT4G01450		nodulin MtN21 /EamA-like transporter family protein			-1.52973
XLOC_021154	AT4G01630	EXPA17	expansin A17			-1.75272
XLOC_021162	AT4G01750	RGXT2	rhamnogalacturonan xylosyltransferase 2			-1.45326
XLOC_021164	AT4G01770	RGXT1	rhamnogalacturonan xylosyltransferase 1			-1.52536
XLOC_021730	AT4G08555					-1.26621
XLOC_021857	AT4G10140					-1.10697
XLOC_021956	AT4G11655		Uncharacterised protein family (UPF0497)			-3.06382
XLOC_022166	AT4G15093		catalytic LigB subunit of aromatic ring-opening dioxygenase family			-1.69489
XLOC_022169	AT4G15120		VQ motif-containing protein			-3.53089
XLOC_022171	AT4G15160		Bifunctional inhibitor/lipid-transfer protein/seed storage 2S albumin superfamily protein			-1.14443
XLOC_022268	AT4G16380		Heavy metal transport/detoxification superfamily protein			-1.07053
XLOC_022355	AT4G17900		PLATZ transcription factor family protein			-1.20416
XLOC_022565	AT4G21340	B70	basic helix-loop-helix (bHLH) DNA-binding superfamily protein			-2.5906
XLOC_022601	AT4G21865					-2.97588
XLOC_022714	AT4G23980	ARF9	auxin response factor 9			-1.15313
XLOC_022728	AT4G24130		Protein of unknown function, DUF538			-2.80961
XLOC_022742	AT4G24310		Protein of unknown function (DUF679)			-1.85359
XLOC_022778	AT4G25030					-1.31653
XLOC_022805	AT4G25560	MYB18	myb domain protein 18			-4.02469
XLOC_023283	AT4G33960					-1.62635
XLOC_023448	AT4G36750		Quinone reductase family protein			-1.01933
XLOC_023463	AT4G36990	HSFB1	heat shock factor 4			-1.35769
XLOC_023465	AT4G37010,AT4G37020	CEN2	centrin 2			-1.20113
XLOC_023652	AT4G00330	CRCK2	calmodulin-binding receptor-like cytoplasmic kinase 2			-2.01257
XLOC_023707	AT4G01140		Protein of unknown function (DUF1191)			-1.2484
XLOC_023956	AT4G04745					-2.56115
XLOC_024287	AT4G08400,AT4G08410		Proline-rich extensin-like family protein			-2.57224
XLOC_024411	AT4G10380	NLM8	NOD26-like intrinsic protein 5;1			-1.19914
XLOC_024586	AT4G13120.1		transposable element gene			-1.56484
XLOC_024672	AT4G14130	XTR7	xyloglucan endotransglucosylase/hydrolase 15			-1.02385
XLOC_024712	AT4G14550	SLR	indole-3-acetic acid inducible 14			-2.45773
XLOC_024763	AT4G15330	CYP705A1	cytochrome P450, family 705, subfamily A, polypeptide 1			-1.27602
XLOC_024769	AT4G15390		HXXXD-type acyl-transferase family protein			-2.44615
XLOC_024876	AT4G17030	EXPR	expansin-like B1			-1.05057
XLOC_024965	AT4G18430	RABA1e	RAB GTPase homolog A1E			-2.25312
XLOC_025026	AT4G19420		Pectinacetylesterase family protein			-1.71834
XLOC_025033	AT4G19520		disease resistance protein (TIR-NBS-LRR class) family			-3.11786
XLOC_025042	AT4G19720		Glycosyl hydrolase family protein with chitinase insertion domain			-2.36796
XLOC_025055	AT4G19880		Glutathione S-transferase family protein			-1.06879
XLOC_025076	AT4G20210		Terpenoid cyclases/Protein prenyltransferases superfamily protein			-1.08289
XLOC_025207	AT4G22592	CPuORF27	conserved peptide upstream open reading frame 27			-1.99997
XLOC_025467	AT4G27280		Calcium-binding EF-hand family protein			-1.19145
XLOC_025652	AT4G30670		Putative membrane lipoprotein			-1.00316
XLOC_025792	AT4G33070		Thiamine pyrophosphate dependent pyruvate decarboxylase family protein			-2.08078
XLOC_025861	AT4G34135	UGT73B2	UDP-glucosyltransferase 73B2			-1.03522
XLOC_025863	AT4G34180		Cyclase family protein			-1.23864
XLOC_026009	AT4G37070	PLP1	Acyl transferase/acyl hydrolase/lysophospholipase superfamily protein			-1.81212
XLOC_026182	AT4G40060	HB16	homeobox protein 16			-1.19599
XLOC_026183	AT4G40065		other RNA			-1.77437
XLOC_026561	AT5G06270					-1.68029
XLOC_026592	AT5G06839	TGA10	bZIP transcription factor family protein			-1.53619
XLOC_026598	AT5G06930					-3.02328
XLOC_026636	AT5G07580		Integrase-type DNA-binding superfamily protein			-1.85213
XLOC_026810	AT5G11230		Nucleotide-sugar transporter family protein			-1.37304
XLOC_026854	AT5G12170	CLT3	CRT (chloroquine-resistance transporter)-like transporter 3			-1.49015
XLOC_026887	AT5G13180	VNI2	NAC domain containing protein 83			-1.09014
XLOC_027230	AT5G19230		Glycoprotein membrane precursor GPI-anchored			-1.32143
XLOC_027374	AT5G22555					-2.57199
XLOC_028103	AT5G35460					-1.04772
XLOC_028515	AT5G42180	PER64	Peroxidase superfamily protein			-1.51979
XLOC_028703	AT5G44910,AT5G44920		Toll-Interleukin-Resistance (TIR) domain family protein			-2.66129
XLOC_028894	AT5G48290		Heavy metal transport/detoxification superfamily protein			-2.81019
XLOC_029304	AT5G55110		Stigma-specific Stig1 family protein			-1.70769
XLOC_029570	AT5G59820	ZAT12	C2H2-type zinc finger family protein			-1.991
XLOC_029738	AT5G62865					-1.28848
XLOC_029803	AT5G64100		Peroxidase superfamily protein			-2.22581
XLOC_029810	AT5G64260	EXL2	EXORDIUM like 2			-1.01434
XLOC_029974	AT5G66985					-1.61516
XLOC_030135	AT5G03380		Heavy metal transport/detoxification superfamily protein			-1.27776
XLOC_030195	AT5G04470	SIM	cyclin-dependent protein kinase inhibitors			-1.19716
XLOC_030218	AT5G04860					-1.23842
XLOC_030328	AT5G06720,AT5G06730,AT5G06750,AT5G06755	PA2	peroxidase 2			-1.04213
XLOC_030351	AT5G07220	BAG3	BCL-2-associated athanogene 3			-1.43415
XLOC_030375	AT5G07650		Actin-binding FH2 protein			-4.16145
XLOC_030682	AT5G13890,AT5G13900,AT5G13910		Family of unknown function (DUF716)			-1.40526
XLOC_030732	AT5G14730					-2.04032
XLOC_030749	AT5G15150	HB-3	homeobox 3			-1.25415
XLOC_030953	AT5G18680	TLP11	tubby like protein 11			-1.22273
XLOC_031171	AT5G23220	NIC3	nicotinamidase 3			-1.03606
XLOC_031199	AT5G23750		Remorin family protein			-1.4688
XLOC_031360	AT5G26660	MYB86	myb domain protein 86			-3.08288
XLOC_031850	AT5G35735		Auxin-responsive family protein			-1.65113
XLOC_032052	AT5G38550		Mannose-binding lectin superfamily protein			-2.93015
XLOC_032146	AT5G40000		P-loop containing nucleoside triphosphate hydrolases superfamily protein			-2.59194
XLOC_032315	AT5G42860					-1.21642
XLOC_032339	AT5G43180		Protein of unknown function, DUF599			-1.3428
XLOC_032355	AT5G43350	PHT1;1	phosphate transporter 1;1			-1.89204
XLOC_032420	AT5G44380		FAD-binding Berberine family protein			-2.84516
XLOC_032649	AT5G48150	PAT1	GRAS family transcription factor			-1.13819
XLOC_032822	AT5G51060	RHD2	NADPH/respiratory burst oxidase protein D			-1.98327
XLOC_032851	AT5G51580					-1.89644
XLOC_033139	AT5G56980					-1.91007
XLOC_033185	AT5G57740	XBAT32	XB3 ortholog 2 in Arabidopsis thaliana			-1.61152
XLOC_033389	AT5G61340					-1.5073
XLOC_033683	AT5G66480,AT5G66490					-1.98158
								-1
