# Supplementary material for: Genetic dissection of the Arabidopsis spaceflight transcriptome: Are some responses dispensable for the physiological adaptation of plants to spaceflight?
Source: PLoS One. 2017 Jun 29;12(6):e0180186. doi: 10.1371/journal.pone.0180186 (PMC5491145; doi:10.1371/journal.pone.0180186)
Supplement: S7 Table — (XLSX) [file pone.0180186.s007.xlsx]

## Sheet: Genotype FLT_DK_trim_annot
	Flight - Dark			log2 (fold change)
gene_id	gene	Alias	Full name	Col : PhyD	Col : WS	PhyD : WS
XLOC_009636	AT2G18800	XTH21	xyloglucan endotransglucosylase/hydrolase 21	-2.44415	1.5495	4.00816
XLOC_022000	AT4G12545,AT4G12550		Bifunctional inhibitor/lipid-transfer protein/seed storage 2S albumin superfamily protein	-2.10559	1.44973	3.5651
XLOC_002528	AT1G48750		Bifunctional inhibitor/lipid-transfer protein/seed storage 2S albumin superfamily protein		2.42842	2.32182
XLOC_003582	AT1G67150		Plant protein of unknown function (DUF247)		1.77391	2.89177
XLOC_006014	AT1G31340	RUB1	related to ubiquitin 1		1.38686	1.2805
XLOC_006804	AT1G50290,AT1G50300				2.47593	2.24482
XLOC_008608	AT2G02100	PDF2.2	low-molecular-weight cysteine-rich 69		1.04099	1.31709
XLOC_008610	AT2G02130	PDF2.3	low-molecular-weight cysteine-rich 68		1.74897	2.09376
XLOC_009986	AT2G24340		sequence-specific DNA binding transcription factors		6.18261	5.13651
XLOC_010377	AT2G31081	CLE4	CLAVATA3/ESR-RELATED 4		3.38143	2.05487
XLOC_010443	AT2G32190				1.32586	2.46544
XLOC_010955	AT2G40960		Single-stranded nucleic acid binding R3H protein		3.12347	3.29273
XLOC_012223	AT2G15560,AT2G15570		Putative endonuclease or glycosyl hydrolase		2.87213	2.70573
XLOC_012695	AT2G23600,AT2G23610	MES2	acetone-cyanohydrin lyase		1.63979	2.23561
XLOC_014607	AT3G08890		Protein of unknown function, DUF538		1.4652	1.29754
XLOC_015571	AT3G24255		RNA-directed DNA polymerase (reverse transcriptase)-related family protein		7.34101	7.20439
XLOC_017588	AT3G01260		Galactose mutarotase-like superfamily protein		2.31974	1.91418
XLOC_019165	AT3G27884		other RNA		2.02143	2.58941
XLOC_020290	AT3G51600	LTP5	lipid transfer protein 5		1.47016	1.79533
XLOC_020434	AT3G53980		Bifunctional inhibitor/lipid-transfer protein/seed storage 2S albumin superfamily protein		1.17897	1.34909
XLOC_022623	AT4G22212		Arabidopsis defensin-like protein		2.83041	3.77748
XLOC_026569	AT5G06390	FLA17	FASCICLIN-like arabinogalactan protein 17 precursor		2.48997	2.06129
XLOC_030356	AT5G07322		other RNA		1.2007	1.20766
XLOC_031055	AT5G20620	UBQ4	ubiquitin 4		1.30027	1.22104
XLOC_033336	AT5G60490	FLA12	FASCICLIN-like arabinogalactan-protein 12		2.14602	3.34904
XLOC_033508	AT5G63590	FLS3	flavonol synthase 3		2.25106	2.82913
XLOC_000507	AT1G10300		Nucleolar GTP-binding protein		2.72082
XLOC_000560	AT1G11185		other RNA		1.24055
XLOC_000621	AT1G12080		Vacuolar calcium-binding protein-related		1.19271
XLOC_001724	AT1G31150		Domain of unknown function (DUF1985)		1.22021
XLOC_001910	AT1G34180	NAC016	NAC domain containing protein 16		1.99309
XLOC_002429	AT1G47395				1.46688
XLOC_003403	AT1G64100,AT1G64105		pentatricopeptide (PPR) repeat-containing protein		1.45897
XLOC_004197	AT1G78020		Protein of unknown function (DUF581)		1.61953
XLOC_004203	AT1G78090	TPPB	trehalose-6-phosphate phosphatase		1.83333
XLOC_004526	AT1G04280		P-loop containing nucleoside triphosphate hydrolases superfamily protein		1.3092
XLOC_005600	AT1G23205		Plant invertase/pectin methylesterase inhibitor superfamily protein		1.43456
XLOC_005740	AT1G26250		Proline-rich extensin-like family protein		4.14588
XLOC_006587	AT1G44800		nodulin MtN21 /EamA-like transporter family protein		1.26509
XLOC_007328	AT1G60680		NAD(P)-linked oxidoreductase superfamily protein		1.31452
XLOC_007377	AT1G61420,AT1G61430		S-locus lectin protein kinase family protein		1.79006
XLOC_007662	AT1G66140	ZFP4	zinc finger protein 4		1.08357
XLOC_007666	AT1G66173		other RNA		2.0085
XLOC_007901	AT1G70080		Terpenoid cyclases/Protein prenyltransferases superfamily protein		3.2785
XLOC_008189	AT1G75730				1.34085
XLOC_009026	AT2G07708				1.68635
XLOC_009337	AT2G14247		Expressed protein		1.39971
XLOC_010017	AT2G24762	GDU4	glutamine dumper 4		2.1462
XLOC_010332	AT2G30230				2.73264
XLOC_011572	AT2G04230		FBD, F-box and Leucine Rich Repeat domains containing protein		3.34244
XLOC_015108	AT3G17160				1.31957
XLOC_016401	AT3G43670		Copper amine oxidase family protein		3.8471
XLOC_016598	AT3G46480		2-oxoglutarate (2OG) and Fe(II)-dependent oxygenase superfamily protein		3.45814
XLOC_017318	AT3G58865.1	SADHU10-1	transposable element gene		1.99408
XLOC_017569	AT3G63370	OTP86	Tetratricopeptide repeat (TPR)-like superfamily protein		3.62684
XLOC_017935	AT3G06680		Ribosomal L29e protein family		1.11364
XLOC_018007	AT3G08040	MAN1	MATE efflux family protein		1.7493
XLOC_018105	AT3G10080		RmlC-like cupins superfamily protein		1.59775
XLOC_018405	AT3G14780				1.89398
XLOC_019026	AT3G25905	CLE27	CLAVATA3/ESR-RELATED 27		2.87258
XLOC_020422	AT3G53730		Histone superfamily protein		1.49114
XLOC_021133	AT4G01430		nodulin MtN21 /EamA-like transporter family protein		2.01635
XLOC_021144	AT4G01525.1	SADHU5-1	transposable element gene		3.07836
XLOC_021685	AT4G08093				3.39719
XLOC_024858	AT4G16770		2-oxoglutarate (2OG) and Fe(II)-dependent oxygenase superfamily protein		2.17414
XLOC_024983	AT4G18780	LEW2	cellulose synthase family protein		1.47144
XLOC_025022	AT4G19370		Protein of unknown function (DUF1218)		2.23206
XLOC_025406	AT4G26320	AGP13	arabinogalactan protein 13		1.32469
XLOC_027037	AT5G15830	bZIP3	basic leucine-zipper 3		1.17221
XLOC_027431	AT5G23570	SGS3	XS domain-containing protein / XS zinc finger domain-containing protein-related		1.80977
XLOC_027753	AT5G28626.1	SADHU1-3	transposable element gene		3.12784
XLOC_028597	AT5G43210		Excinuclease ABC, C subunit, N-terminal		1.99954
XLOC_029847	AT5G64850				1.58458
XLOC_029963	AT5G66815				4.80963
XLOC_030073	AT5G02150	Fes1C	Fes1C		1.38869
XLOC_030277	AT5G05790		Duplicated homeodomain-like superfamily protein		1.4116
XLOC_030971	AT5G19040	IPT5	isopentenyltransferase 5		1.98651
XLOC_030973	AT5G19100		Eukaryotic aspartyl protease family protein		3.77478
XLOC_031214	AT5G24060		Pentatricopeptide repeat (PPR) superfamily protein		2.09406
XLOC_031890	AT5G36240		zinc knuckle (CCHC-type) family protein		3.93312
XLOC_031961	AT5G37072				2.92712
XLOC_031969	AT5G37260	RVE2	Homeodomain-like superfamily protein		2.01509
XLOC_032381	AT5G43780	APS4	Pseudouridine synthase/archaeosine transglycosylase-like family protein		1.03205
XLOC_032395	AT5G44010				2.72083
XLOC_032754	AT5G49900		Beta-glucosidase, GBA2 type family protein		1.85016
XLOC_033486	AT5G63160	BT1	BTB and TAZ domain protein 1		1.62289
XLOC_001031	AT1G19180	TIFY10A	jasmonate-zim-domain protein 1	-1.57712	-1.57597
XLOC_005822	AT1G27720,AT1G27730	TAF4B	TBP-associated factor 4B	-3.55049	-3.74069
XLOC_008074	AT1G73540	NUDT21	nudix hydrolase homolog 21	-2.29751	-2.6231
XLOC_009467	AT2G15970	WCOR413-LIKE	cold regulated 413 plasma membrane 1	-3.0749	-5.5257
XLOC_019199	AT3G28340	GolS8	galacturonosyltransferase-like 10	-1.69309	-1.0647
XLOC_025467	AT4G27280		Calcium-binding EF-hand family protein	-1.49958	-1.60939
XLOC_028153	AT5G35940		Mannose-binding lectin superfamily protein	-2.0502	-1.68082
XLOC_018784	AT3G21720	ICL	isocitrate lyase	1.58445	-3.15313	-4.73027
XLOC_000108	AT1G02850	BGLU11	beta glucosidase 11		-1.35183	-1.42791
XLOC_000140	AT1G03430	AHP5	histidine-containing phosphotransfer factor 5		-1.63291	-1.98745
XLOC_000638	AT1G12390		Cornichon family protein		-2.17353	-2.19184
XLOC_000811	AT1G15330		Cystathionine beta-synthase (CBS) protein		-2.06376	-2.90164
XLOC_000914	AT1G17180	GSTU25	glutathione S-transferase TAU 25		-1.99915	-1.27169
XLOC_001053	AT1G19530				-1.84645	-2.10783
XLOC_001112	AT1G20620,AT1G20630	SEN2	catalase 3		-1.72495	-2.21032
XLOC_001407	AT1G26470				-1.2209	-1.32845
XLOC_001598	AT1G29280	WRKY65	WRKY DNA-binding protein 65		-1.13929	-1.10943
XLOC_001667	AT1G30360	ERD4	Early-responsive to dehydration stress protein (ERD4)		-1.4116	-1.63196
XLOC_002354	AT1G44810		DNA-binding storekeeper protein-related transcriptional regulator		-1.19	-1.4202
XLOC_002745	AT1G52618,AT1G52620				-4.28638	-5.23959
XLOC_003447	AT1G64660	MGL	methionine gamma-lyase		-1.16688	-1.32864
XLOC_003553	AT1G66590	COX19-1	cytochrome c oxidase 19-1		-4.74427	-5.20576
XLOC_004109	AT1G76410	ATL8	RING/U-box superfamily protein		-1.56984	-1.66233
XLOC_004573	AT1G05010	EFE	ethylene-forming enzyme		-2.69245	-2.35069
XLOC_004761	AT1G08230	GAT1	Transmembrane amino acid transporter family protein		-2.81898	-3.01011
XLOC_005870	AT1G28580		GDSL-like Lipase/Acylhydrolase superfamily protein		-1.14916	-1.60702
XLOC_006252	AT1G35320				-2.93928	-2.96342
XLOC_006573	AT1G44180		Peptidase M20/M25/M40 family protein		-1.07593	-1.81704
XLOC_006649	AT1G47510	AT5PTASE11	inositol polyphosphate 5-phosphatase 11		-4.36158	-4.79337
XLOC_006861	AT1G51420	SPP1	sucrose-phosphatase 1		-1.35784	-1.52623
XLOC_006922	AT1G52342				-1.52342	-1.67114
XLOC_007202	AT1G57860		Translation protein SH3-like family protein		-1.75231	-2.08134
XLOC_007283	AT1G60010				-1.36125	-1.90967
XLOC_007316	AT1G60505		other RNA		-7.55671	-8.62213
XLOC_007409	AT1G61890		MATE efflux family protein		-1.70204	-1.38216
XLOC_007701	AT1G66783	MIR157A	MIR157A; miRNA		-4.32361	-4.43056
XLOC_008020	AT1G72490				-1.49456	-2.43004
XLOC_008070	AT1G73490		RNA-binding (RRM/RBD/RNP motifs) family protein		-6.65179	-6.67162
XLOC_008340	AT1G78340	GSTU22	glutathione S-transferase TAU 22		-2.03011	-1.8325
XLOC_008575	AT2G01530	ZCE2	MLP-like protein 329		-1.65923	-1.60481
XLOC_009438	AT2G15480,AT2G15490	UGT73B5	UDP-glucosyl transferase 73B5		-1.38532	-1.16313
XLOC_009602	AT2G18280	TLP2	tubby like protein 2		-1.44706	-1.90694
XLOC_009608	AT2G18370		Bifunctional inhibitor/lipid-transfer protein/seed storage 2S albumin superfamily protein		-4.71153	-5.57798
XLOC_009700	AT2G19810	OZF1	CCCH-type zinc finger family protein		-1.31488	-1.7294
XLOC_009781	AT2G21045		Rhodanese/Cell cycle control phosphatase superfamily protein		-2.56485	-2.02938
XLOC_010049	AT2G25250				-1.18303	-1.29584
XLOC_010633	AT2G35380		Peroxidase superfamily protein		-3.25291	-3.98103
XLOC_010796	AT2G38230	PDX1.1	pyridoxine biosynthesis 1.1		-1.83348	-2.76055
XLOC_011102	AT2G43535		Scorpion toxin-like knottin superfamily protein		-1.81319	-2.39492
XLOC_011333	AT2G47400	CP12-1	CP12 domain-containing protein 1		-1.69402	-1.92252
XLOC_011646	AT2G05330		BTB/POZ domain-containing protein		-1.53329	-2.25955
XLOC_012078	AT2G13360	SGAT	alanine:glyoxylate aminotransferase		-2.41919	-2.99762
XLOC_012178	AT2G14878				-2.00914	-2.42453
XLOC_012768	AT2G24755		other RNA		-6.40347	-6.84788
XLOC_012817	AT2G25450		2-oxoglutarate (2OG) and Fe(II)-dependent oxygenase superfamily protein		-4.40501	-3.72405
XLOC_013658	AT2G39700	EXPA4	expansin A4		-1.84089	-1.73167
XLOC_013889	AT2G43590		Chitinase family protein		-2.81225	-4.53707
XLOC_013891	AT2G43610		Chitinase family protein		-1.77365	-1.00867
XLOC_013910	AT2G43910	HOL1	HARMLESS TO OZONE LAYER 1		-1.0616	-1.39879
XLOC_014090	AT2G47260	WRKY23	WRKY DNA-binding protein 23		-1.83387	-2.05373
XLOC_014549	AT3G07390	AIR12	auxin-responsive family protein		-1.48394	-1.42279
XLOC_014731	AT3G10985	WI12	senescence associated gene 20		-1.41387	-1.5825
XLOC_014944	AT3G14595		Ribosomal protein L18ae family		-1.05853	-1.41771
XLOC_015609	AT3G24890,AT3G24929,AT3G25013	VAMP728	vesicle-associated membrane protein 728		-4.89182	-5.41798
XLOC_016310	AT3G42806.1		transposable element gene		-2.50436	-2.77015
XLOC_016450	AT3G44300	NIT2	nitrilase 2		-1.72291	-1.59547
XLOC_016721	AT3G48380		Peptidase C78, ubiquitin fold modifier-specific peptidase 1/ 2		-1.36391	-1.53429
XLOC_017636	AT3G01970,AT3G01980	WRKY45	WRKY DNA-binding protein 45		-1.38752	-1.9511
XLOC_017639	AT3G02040	SRG3	senescence-related gene 3		-1.63249	-1.6665
XLOC_017890	AT3G05990		Leucine-rich repeat (LRR) family protein		-1.14335	-1.63428
XLOC_018058	AT3G09260	PYK10	Glycosyl hydrolase superfamily protein		-3.64989	-2.47969
XLOC_018059	AT3G09270	GSTU8	glutathione S-transferase TAU 8		-5.95951	-5.90506
XLOC_018067	AT3G09390	MT2A	metallothionein 2A		-2.36167	-1.96893
XLOC_018383	AT3G14362	RTFL10	ROTUNDIFOLIA like 10		-1.55377	-2.27494
XLOC_018470	AT3G15950	NAI2	DNA topoisomerase-related		-1.93733	-2.1284
XLOC_019246	AT3G28940		AIG2-like (avirulence induced gene) family protein		-1.35233	-1.10269
XLOC_019307	AT3G29575	AFP3	ABI five binding protein 3		-1.63845	-2.55176
XLOC_019352	AT3G30122				-4.52572	-4.57784
XLOC_020099	AT3G48360	BT2	BTB and TAZ domain protein 2		-2.94756	-2.55606
XLOC_020569	AT3G56400	WRKY70	WRKY DNA-binding protein 70		-1.4208	-1.47695
XLOC_021399	AT4G04830	MSRB5	methionine sulfoxide reductase B5		-1.0543	-1.78438
XLOC_021675	AT4G08035		other RNA		-1.69733	-2.00143
XLOC_022288	AT4G16710		glycosyltransferase family protein 28		-1.44072	-1.49979
XLOC_023349	AT4G34970	ADF9	actin depolymerizing factor 9		-2.03198	-3.11534
XLOC_023531	AT4G38280,AT4G38290,AT4G38330				-1.87399	-2.2034
XLOC_024486	AT4G11650	OSM34	osmotin 34		-1.54152	-2.3247
XLOC_024764	AT4G15340	PEN1	pentacyclic triterpene synthase 1		-1.6368	-1.81791
XLOC_024813	AT4G16162		Leucine-rich repeat (LRR) family protein		-3.47781	-4.94296
XLOC_024872	AT4G16960		Disease resistance protein (TIR-NBS-LRR class) family		-4.8936	-5.34307
XLOC_025089	AT4G20460,AT4G20470,AT4G20480		NAD(P)-binding Rossmann-fold superfamily protein		-2.51982	-2.53442
XLOC_025933	AT4G35750		SEC14 cytosolic factor family protein / phosphoglyceride transfer family protein		-1.19091	-1.32743
XLOC_026068	AT4G38060				-1.2867	-1.78472
XLOC_026561	AT5G06270				-2.8351	-2.2579
XLOC_026593	AT5G06860	PGIP1	polygalacturonase inhibiting protein 1		-2.49503	-1.39073
XLOC_026629	AT5G07440	GDH2	glutamate dehydrogenase 2		-1.32338	-1.12396
XLOC_026906	AT5G13490	AAC2	ADP/ATP carrier 2		-2.46801	-2.85059
XLOC_027142	AT5G17870	PSRP6	plastid-specific 50S ribosomal protein 6		-1.45517	-1.58963
XLOC_027232	AT5G19250		Glycoprotein membrane precursor GPI-anchored		-2.34873	-2.20639
XLOC_027339	AT5G21170	AKINBETA1	5'-AMP-activated protein kinase beta-2 subunit protein		-1.08525	-1.26953
XLOC_027576	AT5G26290		TRAF-like family protein		-1.44443	-2.10645
XLOC_028375	AT5G39850		Ribosomal protein S4		-2.4203	-2.51033
XLOC_029087	AT5G51620		Uncharacterised protein family (UPF0172)		-6.54611	-6.78523
XLOC_029412	AT5G56910		Proteinase inhibitor I25, cystatin, conserved region		-2.37974	-3.69626
XLOC_030342	AT5G07010	ST2A	sulfotransferase 2A		-2.57803	-1.98983
XLOC_030813	AT5G16370	AAE5	acyl activating enzyme 5		-1.38532	-1.37326
XLOC_031100	AT5G21940				-1.34244	-1.1566
XLOC_031267	AT5G24850	CRY3	cryptochrome 3		-5.13687	-5.47166
XLOC_031526	AT5G28770	BZO2H3	bZIP transcription factor family protein		-1.0285	-1.39518
XLOC_032649	AT5G48150	PAT1	GRAS family transcription factor		-1.34455	-1.53531
XLOC_033509	AT5G63595,AT5G63600	FLS4	flavonol synthase 4		-1.23022	-1.27169
XLOC_033521	AT5G63760	ATARI15	RING/U-box superfamily protein		-3.03087	-3.06457
XLOC_000430	AT1G08890,AT1G08900		Major facilitator superfamily protein		-1.81089
XLOC_000743	AT1G14080	FUT6	fucosyltransferase 6		-1.8035
XLOC_000959	AT1G17860		Kunitz family trypsin and protease inhibitor protein		-1.4316
XLOC_001206	AT1G22190	RAP2.4	Integrase-type DNA-binding superfamily protein		-1.18904
XLOC_001286	AT1G23710		Protein of unknown function (DUF1645)		-2.23972
XLOC_001314	AT1G24240		Ribosomal protein L19 family protein		-1.32382
XLOC_001522	AT1G28130	GH3.17	Auxin-responsive GH3 family protein		-1.50394
XLOC_001599	AT1G29290				-2.76222
XLOC_001695	AT1G30720,AT1G30730,AT1G30740		FAD-binding Berberine family protein		-2.29589
XLOC_002025	AT1G35720	OXY5	annexin 1		-1.19729
XLOC_002503	AT1G48330				-1.63611
XLOC_002603	AT1G50060		CAP (Cysteine-rich secretory proteins, Antigen 5, and Pathogenesis-related 1 protein) superfamily protein		-2.19673
XLOC_002878	AT1G54890		Late embryogenesis abundant (LEA) protein-related		-3.86003
XLOC_003239	AT1G61340		F-box family protein		-2.20989
XLOC_003617	AT1G67750		Pectate lyase family protein		-3.22098
XLOC_003643	AT1G68150	WRKY9	WRKY DNA-binding protein 9		-1.21595
XLOC_003683	AT1G68840	TEM2	related to ABI3/VP1 2		-2.90089
XLOC_003924	AT1G72910,AT1G72920,AT1G72930,AT1G72940		Toll-Interleukin-Resistance (TIR) domain-containing protein		-2.26716
XLOC_004026	AT1G74930	ORA47	Integrase-type DNA-binding superfamily protein		-5.84623
XLOC_004113	AT1G76520		Auxin efflux carrier family protein		-1.21373
XLOC_004118	AT1G76590		PLATZ transcription factor family protein		-1.83045
XLOC_004119	AT1G76600				-2.85689
XLOC_004380	AT1G01470	LSR3	Late embryogenesis abundant protein		-2.96357
XLOC_004456	AT1G02920	GSTF7	glutathione S-transferase 7		-5.39925
XLOC_004457	AT1G02930	GSTF6	glutathione S-transferase 6		-2.76451
XLOC_004614	AT1G05575,AT1G05577				-1.91312
XLOC_004621	AT1G05680	UGT74E2	Uridine diphosphate glycosyltransferase 74E2		-2.05152
XLOC_004935	AT1G11280		S-locus lectin protein kinase family protein		-2.39589
XLOC_005109	AT1G14330		Galactose oxidase/kelch repeat superfamily protein		-1.10681
XLOC_005373	AT1G19210,AT1G19220		Integrase-type DNA-binding superfamily protein		-3.07578
XLOC_005378	AT1G19310		RING/U-box superfamily protein		-1.20086
XLOC_005506	AT1G21520				-1.7183
XLOC_005528	AT1G21920		Histone H3 K4-specific methyltransferase SET7/9 family protein		-1.02605
XLOC_005614	AT1G23390		Kelch repeat-containing F-box family protein		-1.56851
XLOC_005771	AT1G26800		RING/U-box superfamily protein		-1.90563
XLOC_005789	AT1G27100		Actin cross-linking protein		-1.55335
XLOC_005917	AT1G29640		Protein of unknown function, DUF584		-2.63383
XLOC_006033	AT1G31600	TRM9	RNA-binding (RRM/RBD/RNP motifs) family protein		-1.57522
XLOC_006604	AT1G45145	TRX5	thioredoxin H-type 5		-1.18009
XLOC_006971	AT1G53170	ERF8	ethylene response factor 8		-1.10971
XLOC_007000	AT1G53580	GLY3	glyoxalase II 3		-1.0732
XLOC_007160	AT1G56300		Chaperone DnaJ-domain superfamily protein		-3.17642
XLOC_007438	AT1G62300,AT1G62305	WRKY6	WRKY family transcription factor		-1.40684
XLOC_007471	AT1G62810		Copper amine oxidase family protein		-1.31224
XLOC_007686	AT1G66500		Pre-mRNA cleavage complex II		-4.58641
XLOC_007881	AT1G69810	WRKY36	WRKY DNA-binding protein 36		-1.72704
XLOC_007890	AT1G69930	GSTU11	glutathione S-transferase TAU 11		-1.87087
XLOC_007921	AT1G70420		Protein of unknown function (DUF1645)		-2.33914
XLOC_007997	AT1G72070		Chaperone DnaJ-domain superfamily protein		-2.3412
XLOC_008071	AT1G73500	MKK9	MAP kinase kinase 9		-2.34047
XLOC_008240	AT1G76600				-2.90093
XLOC_008468	AT1G80830	PMIT1	natural resistance-associated macrophage protein 1		-1.01391
XLOC_008818	AT2G05380	GRP3S	glycine-rich protein 3 short isoform		-3.15889
XLOC_008874	AT2G06025		Acyl-CoA N-acyltransferases (NAT) superfamily protein		-2.86859
XLOC_009490	AT2G16365		F-box family protein		-1.82742
XLOC_009506	AT2G16700	ATADF5	actin depolymerizing factor 5		-1.56753
XLOC_009823	AT2G21850		Cysteine/Histidine-rich C1 domain family protein		-1.60652
XLOC_010015	AT2G24750,AT2G24760.1				-5.67846
XLOC_010069	AT2G25510				-2.25528
XLOC_010812	AT2G38470	WRKY33	WRKY DNA-binding protein 33		-1.91014
XLOC_010816	AT2G38530	LTP2	lipid transfer protein 2		-3.49191
XLOC_010840	AT2G38940	PHT1;4	phosphate transporter 1;4		-2.08798
XLOC_011158	AT2G44490	PEN2	Glycosyl hydrolase superfamily protein		-1.09631
XLOC_012381	AT2G18150		Peroxidase superfamily protein		-3.06765
XLOC_012428	AT2G18980		Peroxidase superfamily protein		-1.31364
XLOC_012658	AT2G23030	SNRK2.9	SNF1-related protein kinase 2.9		-2.12263
XLOC_012848	AT2G25980		Mannose-binding lectin superfamily protein		-1.99164
XLOC_012887	AT2G26690		Major facilitator superfamily protein		-1.57271
XLOC_012989	AT2G28400		Protein of unknown function, DUF584		-1.15611
XLOC_013213	AT2G32030		Acyl-CoA N-acyltransferases (NAT) superfamily protein		-1.84667
XLOC_013343	AT2G34340		Protein of unknown function, DUF584		-1.56473
XLOC_013443	AT2G36080		AP2/B3-like transcriptional factor family protein		-1.10173
XLOC_013678	AT2G40000	HSPRO2	ortholog of sugar beet HS1 PRO-1 2		-2.34047
XLOC_013892	AT2G43620		Chitinase family protein		-3.30827
XLOC_014037	AT2G46340	SPA1	SPA (suppressor of phyA-105) protein family		-4.70044
XLOC_014207	AT3G01345		Expressed protein		-5.98996
XLOC_014585	AT3G07990	SCPL27	serine carboxypeptidase-like 27		-1.1806
XLOC_014793	AT3G12170		Chaperone DnaJ-domain superfamily protein		-1.74903
XLOC_014853	AT3G13240				-4.6192
XLOC_015103	AT3G17110				-2.21818
XLOC_015374	AT3G21351				-3.31777
XLOC_015474	AT3G22890	APS1	ATP sulfurylase 1		-1.38778
XLOC_015626	AT3G25250	OXI1	AGC (cAMP-dependent, cGMP-dependent and protein kinase C) kinase family protein		-1.82457
XLOC_015805	AT3G28200		Peroxidase superfamily protein		-1.50715
XLOC_015850	AT3G28910	MYB30	myb domain protein 30		-1.5801
XLOC_016548	AT3G45640	MPK3	mitogen-activated protein kinase 3		-1.09635
XLOC_016818	AT3G50260	DEAR1	cooperatively regulated by ethylene and jasmonate 1		-1.42027
XLOC_017165	AT3G55980	SZF1	salt-inducible zinc finger 1		-1.635
XLOC_017216	AT3G56880		VQ motif-containing protein		-1.13176
XLOC_017336	AT3G59220	PRN1	pirin		-2.676
XLOC_017593	AT3G01311		Protein of unknown function (DUF569)		-3.44158
XLOC_018156	AT3G10930				-3.48451
XLOC_018434	AT3G15340	PPI2	proton pump interactor 2		-1.67196
XLOC_018573	AT3G17940		Galactose mutarotase-like superfamily protein		-1.4655
XLOC_018601	AT3G18490		Eukaryotic aspartyl protease family protein		-1.05543
XLOC_018809	AT3G22160		VQ motif-containing protein		-1.28136
XLOC_018932	AT3G24300	ATAMT1;3	ammonium transporter 1;3		-2.15932
XLOC_018947	AT3G24450		Heavy metal transport/detoxification superfamily protein		-1.01873
XLOC_019227	AT3G28740	CYP81D11	Cytochrome P450 superfamily protein		-1.7565
XLOC_019909	AT3G45443				-2.31089
XLOC_019974	AT3G46280		protein kinase-related		-1.3199
XLOC_020172	AT3G49601				-1.02282
XLOC_021056	AT4G00080	UNE11	Plant invertase/pectin methylesterase inhibitor superfamily protein		-1.91778
XLOC_021162	AT4G01750	RGXT2	rhamnogalacturonan xylosyltransferase 2		-1.85712
XLOC_021164	AT4G01770	RGXT1	rhamnogalacturonan xylosyltransferase 1		-2.96337
XLOC_021265	AT4G03420		Protein of unknown function (DUF789)		-1.87838
XLOC_021730	AT4G08555				-1.12848
XLOC_021932	AT4G11280	ATACS6	1-aminocyclopropane-1-carboxylic acid (acc) synthase 6		-2.00972
XLOC_022377	AT4G18280		glycine-rich cell wall protein-related		-1.8327
XLOC_022689	AT4G23590		Tyrosine transaminase family protein		-1.72117
XLOC_023103	AT4G30650		Low temperature and salt responsive protein family		-1.28953
XLOC_023486	AT4G37410	CYP81F4	cytochrome P450, family 81, subfamily F, polypeptide 4		-3.01792
XLOC_023619	AT4G39955		alpha/beta-Hydrolases superfamily protein		-1.15477
XLOC_023713	AT4G01250	WRKY22	WRKY family transcription factor		-2.17262
XLOC_023741	AT4G01700		Chitinase family protein		-1.58729
XLOC_024589	AT4G13180		NAD(P)-binding Rossmann-fold superfamily protein		-1.85094
XLOC_024591	AT4G13195	CLE44	CLAVATA3/ESR-RELATED 44		-2.53326
XLOC_024664	AT4G14030,AT4G14040	SBP1	selenium-binding protein 1		-1.57325
XLOC_024723	AT4G14716,AT4G14720	SGB3	acireductone dioxygenase 1		-1.14104
XLOC_024766	AT4G15370	PEN2	baruol synthase 1		-2.748
XLOC_024820	AT4G16260		Glycosyl hydrolase superfamily protein		-3.17117
XLOC_024902	AT4G17486,AT4G17490		PPPDE putative thiol peptidase family protein		-1.61444
XLOC_024999	AT4G19030	NLM1	NOD26-like major intrinsic protein 1		-1.26135
XLOC_025863	AT4G34180		Cyclase family protein		-1.20956
XLOC_025972	AT4G36430		Peroxidase superfamily protein		-2.58731
XLOC_026120	AT4G39040		RNA-binding CRS1 / YhbY (CRM) domain protein		-1.72256
XLOC_026324	AT5G02260	EXPA9	expansin A9		-1.38297
XLOC_026565	AT5G06340	NUDX27	nudix hydrolase homolog 27		-1.11183
XLOC_026997	AT5G15130	WRKY72	WRKY DNA-binding protein 72		-1.0365
XLOC_027118	AT5G17350				-3.02376
XLOC_027169	AT5G18310				-1.13257
XLOC_027409	AT5G23210	SCPL34	serine carboxypeptidase-like 34		-1.7012
XLOC_027445	AT5G23840		MD-2-related lipid recognition domain-containing protein		-3.19426
XLOC_027538	AT5G25460		Protein of unknown function, DUF642		-1.46049
XLOC_027723	AT5G28350		Quinoprotein amine dehydrogenase, beta chain-like; RIC1-like guanyl-nucleotide exchange factor		-3.7938
XLOC_028282	AT5G38200		Class I glutamine amidotransferase-like superfamily protein		-2.00117
XLOC_028410	AT5G40510		Sucrase/ferredoxin-like family protein		-2.06946
XLOC_028426	AT5G40730	ATAGP24	arabinogalactan protein 24		-1.47686
XLOC_028524	AT5G42250		Zinc-binding alcohol dehydrogenase family protein		-2.37544
XLOC_028644	AT5G44020		HAD superfamily, subfamily IIIB acid phosphatase		-1.07736
XLOC_028792	AT5G46530		AWPM-19-like family protein		-1.53946
XLOC_029266	AT5G54490	PBP1	pinoid-binding protein 1		-2.14421
XLOC_029449	AT5G57660	COL5	CONSTANS-like 5		-1.86934
XLOC_029570	AT5G59820	ZAT12	C2H2-type zinc finger family protein		-2.04509
XLOC_029843	AT5G64790,AT5G64810		O-Glycosyl hydrolases family 17 protein		-1.27125
XLOC_030341	AT5G07000	ST2B	sulfotransferase 2B		-2.77453
XLOC_030399	AT5G08240				-1.19061
XLOC_030425	AT5G08730,AT5G08790	ATARI16	IBR domain-containing protein		-1.3058
XLOC_030636	AT5G13080	WRKY75	WRKY DNA-binding protein 75		-2.35292
XLOC_030749	AT5G15150	HB-3	homeobox 3		-1.07941
XLOC_030872	AT5G17460				-1.79491
XLOC_031026	AT5G20040,AT5G20045	IPT9	isopentenyltransferase 9		-1.27821
XLOC_031134	AT5G22570	WRKY38	WRKY DNA-binding protein 38		-2.32783
XLOC_031352	AT5G26340	STP13	Major facilitator superfamily protein		-4.2034
XLOC_031850	AT5G35735		Auxin-responsive family protein		-1.67501
XLOC_032146	AT5G40000		P-loop containing nucleoside triphosphate hydrolases superfamily protein		-2.43291
XLOC_032420	AT5G44380		FAD-binding Berberine family protein		-2.3063
XLOC_033116	AT5G56550	OXS3	oxidative stress 3		-1.42348
XLOC_033178	AT5G57630	SnRK3.4	CBL-interacting protein kinase 21		-1.89605
XLOC_033283	AT5G59540		2-oxoglutarate (2OG) and Fe(II)-dependent oxygenase superfamily protein		-3.25903
XLOC_033338	AT5G60530		late embryogenesis abundant protein-related / LEA protein-related		-2.37807
XLOC_033409	AT5G61590,AT5G61600,AT5G61605		Integrase-type DNA-binding superfamily protein		-1.30184
XLOC_033522	AT5G63790	NAC102	NAC domain containing protein 102		-1.11557
XLOC_033547	AT5G64170		dentin sialophosphoprotein-related		-1.65306
XLOC_001199	AT1G22065			1.75205		-2.98075
XLOC_004886	AT1G10470	MEE7	response regulator 4	1.40741		-1.95626
XLOC_012871	AT2G26400	ATARD3	acireductone dioxygenase 3	1.43338		-1.39043
XLOC_015084	AT3G16760,AT3G16770		Tetratricopeptide repeat (TPR)-like superfamily protein	1.83509		-2.13145
XLOC_017609	AT3G01420	PADOX-1	Peroxidase superfamily protein	1.72481		-1.56547
XLOC_025345	AT4G25100	FSD1	Fe superoxide dismutase 1	1.74093		-2.64238
XLOC_029098	AT5G51780		basic helix-loop-helix (bHLH) DNA-binding superfamily protein	2.00448		-2.295
XLOC_029959	AT5G66780			3.22056		-5.39198
XLOC_030079	AT5G02380	MT2B	metallothionein 2B	1.32236		-1.22164
XLOC_006083	AT1G32450	NRT1.5	nitrate transporter 1.5	2.5745
XLOC_007669	AT1G66200	GSR2	glutamine synthase clone F11	1.42059
XLOC_026705	AT5G09220	AAP2	amino acid permease 2	1.19615
XLOC_004983	AT1G12090	ELP	extensin-like protein	-3.28272		2.46122
XLOC_005428	AT1G20190	EXPA11	expansin 11	-1.42163		1.11131
XLOC_008284	AT1G77330		2-oxoglutarate (2OG) and Fe(II)-dependent oxygenase superfamily protein	-1.62006		1.19396
XLOC_020404	AT3G53420	PIP2A	plasma membrane intrinsic protein 2A	-1.20971		1.49022
XLOC_024319	AT4G08770	Prx37	Peroxidase superfamily protein	-1.53338		2.33396
XLOC_031171	AT5G23220	NIC3	nicotinamidase 3	-2.46106		1.51266
XLOC_005418	AT1G20010	TUB5	tubulin beta-5 chain	-1.40806
XLOC_003300	AT1G62380	ATACO2	ACC oxidase 2			1.19442
XLOC_004240	AT1G78850,AT1G78860		D-mannose binding lectin protein with Apple-like carbohydrate-binding domain			1.95814
XLOC_004852	AT1G09932		Phosphoglycerate mutase family protein			1.65244
XLOC_006065	AT1G32100	PRR1	pinoresinol reductase 1			1.45148
XLOC_006569	AT1G44110	CYCA1;1	Cyclin A1;1			1.89316
XLOC_007531	AT1G63820		CCT motif family protein			2.1534
XLOC_007884	AT1G69840		SPFH/Band 7/PHB domain-containing membrane-associated protein family			1.36309
XLOC_008213	AT1G76160	sks5	SKU5 similar 5			1.03673
XLOC_009010	AT2G07689		NADH-Ubiquinone/plastoquinone (complex I) protein			2.13368
XLOC_009841	AT2G22122					1.10754
XLOC_010451	AT2G32300	UCC1	uclacyanin 1			1.46727
XLOC_010720	AT2G36830	TIP1;1	gamma tonoplast intrinsic protein			1.13064
XLOC_010783	AT2G37990		ribosome biogenesis regulatory protein (RRS1) family protein			1.12478
XLOC_011206	AT2G45290		Transketolase			1.51389
XLOC_013296	AT2G33560	BUBR1	BUB1-related (BUB1: budding uninhibited by benzymidazol 1)			2.34574
XLOC_015540	AT3G23730	XTH16	xyloglucan endotransglucosylase/hydrolase 16			2.5885
XLOC_015545	AT3G23800	SBP3	selenium-binding protein 3			1.62431
XLOC_017468	AT3G61430	PIP1A	plasma membrane intrinsic protein 1A			1.14563
XLOC_017699	AT3G03130					1.92528
XLOC_018587	AT3G18260		Reticulon family protein			3.29765
XLOC_018832	AT3G22600		Bifunctional inhibitor/lipid-transfer protein/seed storage 2S albumin superfamily protein			1.23741
XLOC_018861	AT3G23090		TPX2 (targeting protein for Xklp2) protein family			1.44902
XLOC_022068	AT4G13620		Integrase-type DNA-binding superfamily protein			1.87796
XLOC_022326	AT4G17340	TIP2;2	tonoplast intrinsic protein 2;2			1.29095
XLOC_024551	AT4G12520		Bifunctional inhibitor/lipid-transfer protein/seed storage 2S albumin superfamily protein			1.34077
XLOC_024571	AT4G12880	ENODL19	early nodulin-like protein 19			1.29662
XLOC_024672	AT4G14130	XTR7	xyloglucan endotransglucosylase/hydrolase 15			1.29683
XLOC_025804	AT4G33260,AT4G33270	CDC20.2	Transducin family protein / WD-40 repeat family protein			1.62385
XLOC_026300	AT5G01870		Bifunctional inhibitor/lipid-transfer protein/seed storage 2S albumin superfamily protein			6.69453
XLOC_029195	AT5G53450	ORG1	OBP3-responsive gene 1			1.3869
XLOC_029243	AT5G54160	OMT1	O-methyltransferase 1			1.24855
XLOC_030297	AT5G06150	CYCB1;2	Cyclin family protein			1.23657
XLOC_030623	AT5G12870	MYB46	myb domain protein 46			2.21551
XLOC_030856	AT5G17150,AT5G17160		Cystatin/monellin superfamily protein			1.37677
XLOC_000915	AT1G17190	GSTU26	glutathione S-transferase tau 26			-1.59682
XLOC_001065	AT1G19850	MP	Transcriptional factor B3 family protein / auxin-responsive factor AUX/IAA-related			-1.52563
XLOC_001422	AT1G26665		Mediator complex, subunit Med10			-1.17887
XLOC_002962	AT1G56220		Dormancy/auxin associated family protein			-1.16989
XLOC_003366	AT1G63440,AT1G63450	HMA5	heavy metal atpase 5			-1.60909
XLOC_003409	AT1G64230	UBC28	ubiquitin-conjugating enzyme 28			-1.01001
XLOC_007577	AT1G64720	CP5	Polyketide cyclase/dehydrase and lipid transport superfamily protein			-1.2002
XLOC_008574	AT2G01520	ZCE1	MLP-like protein 328			-3.97544
XLOC_009155	AT2G11270		citrate synthase-related			-1.54827
XLOC_009388	AT2G14878					-1.10252
XLOC_011023	AT2G42190					-1.55496
XLOC_011511	AT2G03240		EXS (ERD1/XPR1/SYG1) family protein			-1.76658
XLOC_013887	AT2G43570	CHI	chitinase, putative			-3.03571
XLOC_014070	AT2G46950	CYP709B2	cytochrome P450, family 709, subfamily B, polypeptide 2			-4.12239
XLOC_014949	AT3G14640,AT3G14650,AT3G14660	CYP72A10	cytochrome P450, family 72, subfamily A, polypeptide 10			-1.57228
XLOC_016557	AT3G45730,AT3G45740					-2.51428
XLOC_016621	AT3G46840		Subtilase family protein			-9.33641
XLOC_017556	AT3G63030	MBD4	methyl-CPG-binding domain 4			-1.48637
XLOC_017717	AT3G03450	RGL2	RGA-like 2			-1.75812
XLOC_018254	AT3G12500	PR3	basic chitinase			-2.26198
XLOC_018373	AT3G14230	RAP2.2	related to AP2 2			-1.07679
XLOC_018731	AT3G20880	WIP4	WIP domain protein 4			-3.10135
XLOC_019426	AT3G30775	PRODH	Methylenetetrahydrofolate reductase family protein			-2.14182
XLOC_020082	AT3G48100	RR5	response regulator 5			-1.56682
XLOC_020083	AT3G48115		other RNA			-1.86402
XLOC_020226	AT3G50500	SRK2D	SNF1-related protein kinase 2.2			-1.02678
XLOC_020389	AT3G53160,AT3G53170	UGT73C7	UDP-glucosyl transferase 73C7			-1.92957
XLOC_020448	AT3G54260	TBL36	TRICHOME BIREFRINGENCE-LIKE 36			-1.205
XLOC_020599	AT3G57010		Calcium-dependent phosphotriesterase superfamily protein			-1.30333
XLOC_022233	AT4G15910	DI21	drought-induced 21			-1.07468
XLOC_022286	AT4G16670		Plant protein of unknown function (DUF828) with plant pleckstrin homology-like region			-2.80222
XLOC_023005	AT4G28840					-2.67524
XLOC_025719	AT4G31860		Protein phosphatase 2C family protein			-1.68613
XLOC_026108	AT4G38810		Calcium-binding EF-hand family protein			-1.05953
XLOC_026255	AT5G01160		RING/U-box superfamily protein			-1.08798
XLOC_027328	AT5G21020					-1.38184
XLOC_028481	AT5G41700	UBC8	ubiquitin conjugating enzyme 8			-1.00583
XLOC_028804	AT5G46700	TRN2	Tetraspanin family protein			-1.11153
XLOC_029443	AT5G57565		Protein kinase superfamily protein			-4.11463
XLOC_031430	AT5G27920		F-box family protein			-1.50241
XLOC_032665	AT5G48412					-1.09467
XLOC_033419	AT5G61820					-1.25857
								-1
